# Supplementary material for: A trait dataset for Taiwan's breeding birds
Source: Biodivers Data J. 2020 May 19;8:e49735. doi: 10.3897/BDJ.8.e49735 (PMC7250946; doi:10.3897/BDJ.8.e49735)
Supplement: Supplementary material 1 — Source of individual data values for six morphological and four breeding traits [file bdj-08-e49735-s001.csv]

SISRecID	ScientificName	ScientificName_CWBF	TraitName	SampleSize	Method	DataSource
22680107	Aix galericulata	Aix galericulata	BodyLength	NA	2	HBW
22680107	Aix galericulata	Aix galericulata	BodyMass	15	1	AoT-Vol1P130-G03516;AoT-Vol1P130-G03539;AoT-Vol1P130-G03520;AoT-Vol1P130-G03515;AoT-Vol1P130-G03523;AoT-Vol1P130-G03526;AoT-Vol1P130-G03530;AoT-Vol1P130-G03534;AoT-Vol1P130-G03527;AoT-Vol1P130-G03536;AoT-Vol1P130-G03535;AoT-Vol1P130-G03540;AoT-Vol1P130-G03524;AoT-Vol1P130-G03533;AoT-Vol1P130-G03531
22680107	Aix galericulata	Aix galericulata	HeadLength	1	1	ASIZ-ASIZA0001099
22680107	Aix galericulata	Aix galericulata	TailLength	18	1	AoT-Vol1P130-G03530;AoT-Vol1P130-G03526;AoT-Vol1P130-G03516;AoT-Vol1P130-G03534;TM-TMAV0264;AoT-Vol1P130-G03520;AoT-Vol1P130-G03540;AoT-Vol1P130-G03527;AoT-Vol1P130-G03535;TM-TMAV0160;TM-TMAV1733;AoT-Vol1P130-G03536;AoT-Vol1P130-G03531;AoT-Vol1P130-G03533;AoT-Vol1P130-G03515;AoT-Vol1P130-G03523;AoT-Vol1P130-G03524;AoT-Vol1P130-G03539
22680107	Aix galericulata	Aix galericulata	TarsusLength	16	1	AoT-Vol1P130-G03530;AoT-Vol1P130-G03526;ASIZ-ASIZA0001099;AoT-Vol1P130-G03527;AoT-Vol1P130-G03524;AoT-Vol1P130-G03523;AoT-Vol1P130-G03531;AoT-Vol1P130-G03540;AoT-Vol1P130-G03539;AoT-Vol1P130-G03520;AoT-Vol1P130-G03536;AoT-Vol1P130-G03515;AoT-Vol1P130-G03535;AoT-Vol1P130-G03533;AoT-Vol1P130-G03516;AoT-Vol1P130-G03534
22680107	Aix galericulata	Aix galericulata	WingLength	18	1	AoT-Vol1P130-G03516;TM-TMAV0160;TM-TMAV1733;AoT-Vol1P130-G03520;AoT-Vol1P130-G03539;AoT-Vol1P130-G03526;AoT-Vol1P130-G03534;AoT-Vol1P130-G03530;AoT-Vol1P130-G03536;AoT-Vol1P130-G03531;AoT-Vol1P130-G03535;AoT-Vol1P130-G03523;TM-TMAV0264;AoT-Vol1P130-G03524;AoT-Vol1P130-G03533;AoT-Vol1P130-G03527;AoT-Vol1P130-G03515;AoT-Vol1P130-G03540
22680107	Aix galericulata	Aix galericulata	ClutchSize	NA	2	AoT-Vol1P131
22680107	Aix galericulata	Aix galericulata	IncuPeriod	NA	2	HBW
22680107	Aix galericulata	Aix galericulata	EggLength	NA	2	HBW
22680107	Aix galericulata	Aix galericulata	EggWidth	NA	2	HBW
22736042	Anas zonorhyncha	Anas zonorhyncha	BodyLength	3	1	ASIZ-ASIZA0001388;ASIZ-ASIZA0002079;ASIZ-ASIZA0001811
22736042	Anas zonorhyncha	Anas zonorhyncha	BodyMass	1	1	ASIZ-ASIZA0001388
22736042	Anas zonorhyncha	Anas zonorhyncha	HeadLength	2	1	ASIZ-ASIZA0001388;ASIZ-ASIZA0001811
22736042	Anas zonorhyncha	Anas zonorhyncha	TailLength	6	1	AoT-Vol1P151-N4135T4355;AoT-Vol1P151-N4134T4354;AoT-Vol1P151-N2246;ASIZ-ASIZA0001811;ASIZ-ASIZA0002079;AoT-Vol1P151-ASIZA0001388
22736042	Anas zonorhyncha	Anas zonorhyncha	TarsusLength	6	1	AoT-Vol1P151-N4135T4355;AoT-Vol1P151-N2246;AoT-Vol1P151-N4134T4354;ASIZ-ASIZA0001811;ASIZ-ASIZA0002079;AoT-Vol1P151-ASIZA0001388
22736042	Anas zonorhyncha	Anas zonorhyncha	WingLength	6	1	AoT-Vol1P151-ASIZA0001388;AoT-Vol1P151-N4135T4355;ASIZ-ASIZA0001811;AoT-Vol1P151-N4134T4354;AoT-Vol1P151-N2246;ASIZ-ASIZA0002079
22736042	Anas zonorhyncha	Anas zonorhyncha	ClutchSize	NA	2	AoT-Vol1P151
22736042	Anas zonorhyncha	Anas zonorhyncha	IncuPeriod	NA	2	AoT-Vol1P151
22736042	Anas zonorhyncha	Anas zonorhyncha	EggLength	NA	2	HBW
22736042	Anas zonorhyncha	Anas zonorhyncha	EggWidth	NA	2	HBW
22678979	Synoicus chinensis	Synoicus chinensis	BodyLength	1	1	ASIZ-ASIZA0001143
22678979	Synoicus chinensis	Synoicus chinensis	BodyMass	5	1	ASIZ-ASIZA0001459;ASIZ-ASIZA0001143;AoT-Vol1P78-471;AoT-Vol1P78-5967;AoT-Vol1P78-195
22678979	Synoicus chinensis	Synoicus chinensis	HeadLength	1	1	ASIZ-ASIZA0001143
22678979	Synoicus chinensis	Synoicus chinensis	TailLength	5	1	ASIZ-ASIZA0001143;AoT-Vol1P78-5967;AoT-Vol1P78-471;AoT-Vol1P78-Wm042;AoT-Vol1P78-195
22678979	Synoicus chinensis	Synoicus chinensis	TarsusLength	6	1	ASIZ-ASIZA0001459;ASIZ-ASIZA0001143;AoT-Vol1P78-5967;AoT-Vol1P78-Wm042;AoT-Vol1P78-195;AoT-Vol1P78-471
22678979	Synoicus chinensis	Synoicus chinensis	WingLength	6	1	ASIZ-ASIZA0001459;ASIZ-ASIZA0001143;AoT-Vol1P78-195;AoT-Vol1P78-471;AoT-Vol1P78-Wm042;AoT-Vol1P78-5967
22678979	Synoicus chinensis	Synoicus chinensis	ClutchSize	1	3	AoT-Vol1P78
22678979	Synoicus chinensis	Synoicus chinensis	IncuPeriod	NA	2	HBW
22678979	Synoicus chinensis	Synoicus chinensis	EggLength	NA	2	HBW
22678979	Synoicus chinensis	Synoicus chinensis	EggWidth	NA	2	HBW
22679026	Arborophila crudigularis	Arborophila crudigularis	BodyLength	2	1	ASIZ-ASIZA0001713;ASIZ-ASIZA0002160
22679026	Arborophila crudigularis	Arborophila crudigularis	BodyMass	10	1	AoT-Vol1P80-110;AoT-Vol1P80-10;AoT-Vol1P80-2600;AoT-Vol1P80-5221;AoT-Vol1P80-1625;AoT-Vol1P80-2327;MAPS-20141210;AoT-Vol1P80-3703;AoT-Vol1P80-1150;AoT-Vol1P80-3842
22679026	Arborophila crudigularis	Arborophila crudigularis	HeadLength	5	1	ASIZ-ASIZA0001713;ASIZ-ASIZA0001713;ASIZ-ASIZA0002160;ASIZ-ASIZA0002160;MAPS-20141210
22679026	Arborophila crudigularis	Arborophila crudigularis	TailLength	32	1	AoT-Vol1P80-3703;ASIZ-ASIZA0001713;ASIZ-ASIZA0001713;TM-TMAV1604;AoT-Vol1P80-7360;AoT-Vol1P80-10;AoT-Vol1P80-5221;ASIZ-ASIZA0002160;ASIZ-ASIZA0002160;AoT-Vol1P80-110;TM-TMAV1876;AoT-Vol1P80-1625;TM-TMAV0170;AoT-Vol1P80-2327;MAPS-20141210;AoT-Vol1P80-1150;AoT-Vol1P80-3842;AoT-Vol1P80-7338;TM-TMAV1770;TM-TMAV1173;TM-TMAV1170;TM-TMAV1610;TM-TMAV1883;TM-TMAV1874;TM-TMAV1176;TM-TMAV1875;TM-TMAV1884;TM…
22679026	Arborophila crudigularis	Arborophila crudigularis	TarsusLength	16	1	AoT-Vol1P80-1625;AoT-Vol1P80-7360;AoT-Vol1P80-5221;AoT-Vol1P80-2327;AoT-Vol1P80-10;AoT-Vol1P80-110;MAPS-20141210;AoT-Vol1P80-1150;ASIZ-ASIZA0002160;ASIZ-ASIZA0002160;AoT-Vol1P80-7338;AoT-Vol1P80-3703;AoT-Vol1P80-2600;AoT-Vol1P80-3842;ASIZ-ASIZA0001713;ASIZ-ASIZA0001713
22679026	Arborophila crudigularis	Arborophila crudigularis	WingLength	33	1	AoT-Vol1P80-5221;ASIZ-ASIZA0001713;ASIZ-ASIZA0001713;TM-TMAV1604;AoT-Vol1P80-2600;TM-TMAV1770;AoT-Vol1P80-7360;TM-TMAV1874;TM-TMAV1876;TM-TMAV1883;TM-TMAV0171;AoT-Vol1P80-110;TM-TMAV1173;ASIZ-ASIZA0002160;ASIZ-ASIZA0002160;TM-TMAV1721;TM-TMAV0170;TM-TMAV1875;TM-TMAV1170;AoT-Vol1P80-10;AoT-Vol1P80-7338;TM-TMAV1610;AoT-Vol1P80-3703;AoT-Vol1P80-2327;AoT-Vol1P80-1625;TM-TMAV1884;TM-TMAV0255;AoT-Vol1P…
22679026	Arborophila crudigularis	Arborophila crudigularis	ClutchSize	3	2	AoT-Vol1P81
22679026	Arborophila crudigularis	Arborophila crudigularis	IncuPeriod	NA	3	AoT-Vol1P81
22679026	Arborophila crudigularis	Arborophila crudigularis	EggLength	60	3	AoT-Vol1P81
22679026	Arborophila crudigularis	Arborophila crudigularis	EggWidth	60	3	AoT-Vol1P81
22725205	Bambusicola sonorivox	Bambusicola sonorivox	BodyLength	10	1	ASIZ-ASIZA0002005;ASIZ-ASIZA0000711;ASIZ-ASIZA0000388;ASIZ-ASIZA0000712;ASIZ-ASIZA0000542;ASIZ-ASIZA0001972;ASIZ-ASIZA0001412;ASIZ-ASIZA0001487;ASIZ-ASIZA0001411;ASIZ-ASIZA0000536
22725205	Bambusicola sonorivox	Bambusicola sonorivox	BodyMass	21	1	ASIZ-ASIZA0001487;MAPS-20140718;AoT-Vol1P84-4745;AoT-Vol1P84-667;MAPS-20100501;ASIZ-ASIZA0000542;ASIZ-ASIZA0001230;AoT-Vol1P84-3800;ASIZ-ASIZA0000388;AoT-Vol1P84-2510;ASIZ-ASIZA0001412;AoT-Vol1P84-3039;AoT-Vol1P84-2600;MAPS-20140773;AoT-Vol1P84-2340;AoT-Vol1P84-758;AoT-Vol1P84-2589;ASIZ-ASIZA0001411;MAPS-20151157;ASIZ-ASIZA0000536;AoT-Vol1P84-4065
22725205	Bambusicola sonorivox	Bambusicola sonorivox	HeadLength	14	1	ASIZ-ASIZA0002005;ASIZ-ASIZA0001487;ASIZ-ASIZA0000536;MAPS-20151157;ASIZ-ASIZA0000388;MAPS-20140773;ASIZ-ASIZA0001411;ASIZ-ASIZA0001412;ASIZ-ASIZA0001230;ASIZ-ASIZA0001972;ASIZ-ASIZA0000711;MAPS-20100501;ASIZ-ASIZA0000712;ASIZ-ASIZA0000542
22725205	Bambusicola sonorivox	Bambusicola sonorivox	TailLength	33	1	ASIZ-ASIZA0001487;AoT-Vol1P84-3800;MAPS-20100501;ASIZ-ASIZA0000542;ASIZ-ASIZA0000712;MAPS-20151157;ASIZ-ASIZA0001972;AoT-Vol1P84-667;TM-TMAV1175;ASIZ-ASIZA0000388;AoT-Vol1P84-3782;TM-TMAV1174;AoT-Vol1P84-4745;TM-TMAV2905;ASIZ-ASIZA0000536;ASIZ-ASIZA0001230;ASIZ-ASIZA0001411;TM-TMAV2197;AoT-Vol1P84-2600;TM-TMAV3261;AoT-Vol1P84-3039;AoT-Vol1P84-2510;TM-TMAV0172;ASIZ-ASIZA0000711;AoT-Vol1P84-2340;Ao…
22725205	Bambusicola sonorivox	Bambusicola sonorivox	TarsusLength	25	1	ASIZ-ASIZA0000542;ASIZ-ASIZA0001487;ASIZ-ASIZA0002005;ASIZ-ASIZA0001230;ASIZ-ASIZA0001972;ASIZ-ASIZA0000388;ASIZ-ASIZA0001412;AoT-Vol1P84-2510;MAPS-20151157;ASIZ-ASIZA0000536;ASIZ-ASIZA0000712;AoT-Vol1P84-3039;ASIZ-ASIZA0001411;ASIZ-ASIZA0000711;AoT-Vol1P84-2340;MAPS-20140773;AoT-Vol1P84-4065;AoT-Vol1P84-2600;AoT-Vol1P84-3800;MAPS-20100501;AoT-Vol1P84-3782;AoT-Vol1P84-2589;AoT-Vol1P84-758;AoT-Vol…
22725205	Bambusicola sonorivox	Bambusicola sonorivox	WingLength	35	1	MAPS-20100501;ASIZ-ASIZA0002005;TM-TMAV1175;ASIZ-ASIZA0001487;AoT-Vol1P84-2510;TM-TMAV1533;TM-TMAV1724;ASIZ-ASIZA0000542;ASIZ-ASIZA0000388;TM-TMAV3261;AoT-Vol1P84-2600;TM-TMAV1174;TM-TMAV1885;TM-TMAV0172;ASIZ-ASIZA0000536;ASIZ-ASIZA0001230;TM-TMAV1723;ASIZ-ASIZA0001412;ASIZ-ASIZA0001411;AoT-Vol1P84-4745;AoT-Vol1P84-2589;ASIZ-ASIZA0001972;TM-TMAV2197;ASIZ-ASIZA0000712;ASIZ-ASIZA0000711;AoT-Vol1P84…
22725205	Bambusicola sonorivox	Bambusicola sonorivox	ClutchSize	NA	2	AoT-Vol1P85
22725205	Bambusicola sonorivox	Bambusicola sonorivox	IncuPeriod	NA	NA	NA
22725205	Bambusicola sonorivox	Bambusicola sonorivox	EggLength	NA	2	AoT-Vol1P85
22725205	Bambusicola sonorivox	Bambusicola sonorivox	EggWidth	NA	2	AoT-Vol1P85
22679336	Syrmaticus mikado	Syrmaticus mikado	BodyLength	NA	2	HBW
22679336	Syrmaticus mikado	Syrmaticus mikado	BodyMass	4	1	AoT-Vol1P91-4627;AoT-Vol1P91-4626;AoT-Vol1P91-4724;AoT-Vol1P91-4624
22679336	Syrmaticus mikado	Syrmaticus mikado	HeadLength	NA	NA	NA
22679336	Syrmaticus mikado	Syrmaticus mikado	TailLength	18	1	AoT-Vol1P91-NA;TM-TMAV1166;AoT-Vol1P91-4626;AoT-Vol1P91-4724;TM-TMAV0205;TM-TMAV0468;TM-TMAV1960;TM-TMAV1163;TM-TMAV1169;TM-TMAV1167;TM-TMAV1739;TM-TMAV0206;TM-TMAV1327;TM-TMAV0165;AoT-Vol1P91-4627;TM-TMAV1959;TM-TMAV2145;TM-TMAV1720
22679336	Syrmaticus mikado	Syrmaticus mikado	TarsusLength	4	1	AoT-Vol1P91-NA;AoT-Vol1P91-4724;AoT-Vol1P91-4624;AoT-Vol1P91-4627
22679336	Syrmaticus mikado	Syrmaticus mikado	WingLength	18	1	TM-TMAV1166;TM-TMAV1960;TM-TMAV1327;TM-TMAV1959;AoT-Vol1P91-4724;AoT-Vol1P91-NA;TM-TMAV0205;TM-TMAV2145;TM-TMAV1720;TM-TMAV1167;TM-TMAV0206;TM-TMAV1163;AoT-Vol1P91-4626;TM-TMAV0165;AoT-Vol1P91-4627;AoT-Vol1P91-4624;TM-TMAV1739;TM-TMAV1169
22679336	Syrmaticus mikado	Syrmaticus mikado	ClutchSize	NA	2	AoT-Vol1P92
22679336	Syrmaticus mikado	Syrmaticus mikado	IncuPeriod	NA	3	AoT-Vol1P93
22679336	Syrmaticus mikado	Syrmaticus mikado	EggLength	NA	3	AoT-Vol1P92
22679336	Syrmaticus mikado	Syrmaticus mikado	EggWidth	NA	3	AoT-Vol1P92
45100023	Phasianus colchicus	Phasianus colchicus	BodyLength	2	1	ASIZ-ASIZA0000954;ASIZ-ASIZA0001188
45100023	Phasianus colchicus	Phasianus colchicus	BodyMass	15	1	AoT-Vol1P95-7043;AoT-Vol1P95-3243;AoT-Vol1P95-5876;AoT-Vol1P95-7045;AoT-Vol1P95-6289;AoT-Vol1P95-1263;AoT-Vol1P95-7064;AoT-Vol1P95-1548;AoT-Vol1P95-2609;AoT-Vol1P95-5877;AoT-Vol1P95-1508;AoT-Vol1P95-4987;AoT-Vol1P95-5878;AoT-Vol1P95-4522;AoT-Vol1P95-1396
45100023	Phasianus colchicus	Phasianus colchicus	HeadLength	1	1	ASIZ-ASIZA0000879
45100023	Phasianus colchicus	Phasianus colchicus	TailLength	29	1	TM-TMAV1159;AoT-Vol1P95-1264;AoT-Vol1P95-6289;AoT-Vol1P95-7043;TM-TMAV0169;AoT-Vol1P95-7045;AoT-Vol1P95-1263;TM-TMAV1158;TM-TMAV1160;AoT-Vol1P95-7064;AoT-Vol1P95-3243;AoT-Vol1P95-5876;ASIZ-ASIZA0001188;TM-TMAV1296;ASIZ-ASIZA0000879;TM-TMAV1773;TM-TMAV1161;TM-TMAV1168;AoT-Vol1P95-1548;AoT-Vol1P95-2609;TM-TMAV1772;AoT-Vol1P95-5877;AoT-Vol1P95-5878;TM-TMAV1153;TM-TMAV3122;AoT-Vol1P95-1508;AoT-Vol1P9…
45100023	Phasianus colchicus	Phasianus colchicus	TarsusLength	20	1	AoT-Vol1P95-5876;AoT-Vol1P95-1264;AoT-Vol1P95-3243;AoT-Vol1P95-7043;ASIZ-ASIZA0000879;AoT-Vol1P95-6289;AoT-Vol1P95-1263;ASIZ-ASIZA0001309;AoT-Vol1P95-7045;AoT-Vol1P95-1548;AoT-Vol1P95-7064;ASIZ-ASIZA0001188;AoT-Vol1P95-2609;AoT-Vol1P95-1396;AoT-Vol1P95-5877;AoT-Vol1P95-1508;AoT-Vol1P95-5878;AoT-Vol1P95-4522;AoT-Vol1P95-4987;ASIZ-ASIZA0000954
45100023	Phasianus colchicus	Phasianus colchicus	WingLength	33	1	TM-TMAV0169;AoT-Vol1P95-1264;AoT-Vol1P95-1263;AoT-Vol1P95-6289;AoT-Vol1P95-7045;AoT-Vol1P95-7043;TM-TMAV1160;AoT-Vol1P95-5876;TM-TMAV1158;TM-TMAV0168;AoT-Vol1P95-3243;TM-TMAV1296;AoT-Vol1P95-1548;ASIZ-ASIZA0001188;TM-TMAV1159;AoT-Vol1P95-7064;TM-TMAV1773;AoT-Vol1P95-2609;ASIZ-ASIZA0000879;AoT-Vol1P95-1508;ASIZ-ASIZA0000954;TM-TMAV1831;TM-TMAV1161;TM-TMAV1168;AoT-Vol1P95-4987;AoT-Vol1P95-5877;TM-T…
45100023	Phasianus colchicus	Phasianus colchicus	ClutchSize	NA	2	AoT-Vol1P96
45100023	Phasianus colchicus	Phasianus colchicus	IncuPeriod	NA	2	AoT-Vol1P96
45100023	Phasianus colchicus	Phasianus colchicus	EggLength	1054	3	AoT-Vol1P96
45100023	Phasianus colchicus	Phasianus colchicus	EggWidth	1054	3	AoT-Vol1P96
22679241	Lophura swinhoii	Lophura swinhoii	BodyLength	1	1	ASIZ-ASIZA0001720
22679241	Lophura swinhoii	Lophura swinhoii	BodyMass	5	1	AoT-Vol1P87-5466;AoT-Vol1P87-3908;AoT-Vol1P87-105;AoT-Vol1P87-2549;AoT-Vol1P87-4462
22679241	Lophura swinhoii	Lophura swinhoii	HeadLength	2	1	ASIZ-ASIZA0001720;MAPS-20120546
22679241	Lophura swinhoii	Lophura swinhoii	TailLength	19	1	AoT-Vol1P87-105;TM-TMAV0167;TM-TMAV1879;TM-TMAV1878;TM-TMAV1726;TM-TMAV1725;TM-TMAV1162;TM-TMAV1328;TM-TMAV1838;TM-TMAV1155;TM-TMAV1154;TM-TMAV0166;AoT-Vol1P87-3908;MAPS-20120546;AoT-Vol1P87-2549;ASIZ-ASIZA0001720;AoT-Vol1P87-4462;AoT-Vol1P87-2247;TM-TMAV1287
22679241	Lophura swinhoii	Lophura swinhoii	TarsusLength	8	1	AoT-Vol1P87-105;AoT-Vol1P87-5466;AoT-Vol1P87-2247;AoT-Vol1P87-4462;AoT-Vol1P87-3908;AoT-Vol1P87-2549;ASIZ-ASIZA0001720;MAPS-20120546
22679241	Lophura swinhoii	Lophura swinhoii	WingLength	21	1	TM-TMAV0167;TM-TMAV1879;TM-TMAV1878;TM-TMAV1328;TM-TMAV0166;TM-TMAV1767;TM-TMAV1725;TM-TMAV1155;TM-TMAV1838;AoT-Vol1P87-105;TM-TMAV1162;AoT-Vol1P87-5466;TM-TMAV1726;ASIZ-ASIZA0001720;TM-TMAV1287;TM-TMAV1154;AoT-Vol1P87-4462;AoT-Vol1P87-2549;AoT-Vol1P87-2247;AoT-Vol1P87-3908;MAPS-20120546
22679241	Lophura swinhoii	Lophura swinhoii	ClutchSize	10	3	AoT-Vol1P88
22679241	Lophura swinhoii	Lophura swinhoii	IncuPeriod	NA	2	AoT-Vol1P88
22679241	Lophura swinhoii	Lophura swinhoii	EggLength	NA	3	AoT-Vol1P88
22679241	Lophura swinhoii	Lophura swinhoii	EggWidth	NA	3	AoT-Vol1P88
22696545	Tachybaptus ruficollis	Tachybaptus ruficollis	BodyLength	NA	2	NBW
22696545	Tachybaptus ruficollis	Tachybaptus ruficollis	BodyMass	5	1	AoT-Vol1P242-3403;AoT-Vol1P242-w007;AoT-Vol1P242-3450;AoT-Vol1P242-w019;AoT-Vol1P242-w017
22696545	Tachybaptus ruficollis	Tachybaptus ruficollis	HeadLength	NA	NA	NA
22696545	Tachybaptus ruficollis	Tachybaptus ruficollis	TailLength	4	1	AoT-Vol1P242-3366;AoT-Vol1P242-4855;AoT-Vol1P242-7479;AoT-Vol1P242-3074
22696545	Tachybaptus ruficollis	Tachybaptus ruficollis	TarsusLength	10	1	AoT-Vol1P242-4855;AoT-Vol1P242-w017;AoT-Vol1P242-7479;AoT-Vol1P242-3074;AoT-Vol1P242-3366;AoT-Vol1P242-1478;AoT-Vol1P242-w007;AoT-Vol1P242-w019;AoT-Vol1P242-3403;AoT-Vol1P242-3450
22696545	Tachybaptus ruficollis	Tachybaptus ruficollis	WingLength	15	1	TM-TMAV0868;TM-TMAV0870;TM-TMAV1730;AoT-Vol1P242-4855;AoT-Vol1P242-w019;TM-TMAV0102;AoT-Vol1P242-3074;AoT-Vol1P242-w007;AoT-Vol1P242-3366;AoT-Vol1P242-7479;TM-TMAV1731;AoT-Vol1P242-1478;AoT-Vol1P242-3403;AoT-Vol1P242-3450;AoT-Vol1P242-w017
22696545	Tachybaptus ruficollis	Tachybaptus ruficollis	ClutchSize	NA	2	AoT-Vol1P242
22696545	Tachybaptus ruficollis	Tachybaptus ruficollis	IncuPeriod	NA	2	HBW
22696545	Tachybaptus ruficollis	Tachybaptus ruficollis	EggLength	NA	3	AoT-Vol1P242
22696545	Tachybaptus ruficollis	Tachybaptus ruficollis	EggWidth	NA	3	AoT-Vol1P242
22697303	Ixobrychus sinensis	Ixobrychus sinensis	BodyLength	4	1	ASIZ-ASIZA0001296;ASIZ-ASIZA0002156;ASIZ-ASIZA0001371;ASIZ-ASIZA0000047
22697303	Ixobrychus sinensis	Ixobrychus sinensis	BodyMass	4	1	ASIZ-ASIZA0001296;ASIZ-ASIZA0001229;ASIZ-ASIZA0001371;ASIZ-ASIZA0000768
22697303	Ixobrychus sinensis	Ixobrychus sinensis	HeadLength	6	1	ASIZ-ASIZA0002156;ASIZ-ASIZA0000047;ASIZ-ASIZA0001229;ASIZ-ASIZA0001296;ASIZ-ASIZA0001371;ASIZ-ASIZA0000768
22697303	Ixobrychus sinensis	Ixobrychus sinensis	TailLength	11	1	AoT-Vol1P297-N8066T9931;AoT-Vol1P297-N5612T5865;AoT-Vol1P297-N8054T10061;AoT-Vol1P297-ASIZA0001371;TM-TMAV2962;AoT-Vol1P297-N5602T5855;AoT-Vol1P297-ASIZA0001296;AoT-Vol1P297-ASIZA0000047;ASIZ-ASIZA0002156;AoT-Vol1P297-ASIZA0001229;ASIZ-ASIZA0000768
22697303	Ixobrychus sinensis	Ixobrychus sinensis	TarsusLength	10	1	AoT-Vol1P297-N5612T5865;ASIZ-ASIZA0002156;AoT-Vol1P297-N5602T5855;AoT-Vol1P297-N8054T10061;AoT-Vol1P297-ASIZA0000047;AoT-Vol1P297-N8066T9931;ASIZ-ASIZA0000768;AoT-Vol1P297-ASIZA0001229;AoT-Vol1P297-ASIZA0001371;AoT-Vol1P297-ASIZA0001296
22697303	Ixobrychus sinensis	Ixobrychus sinensis	WingLength	11	1	AoT-Vol1P297-N5612T5865;AoT-Vol1P297-N8066T9931;AoT-Vol1P297-ASIZA0001296;TM-TMAV2962;AoT-Vol1P297-ASIZA0001229;AoT-Vol1P297-N8054T10061;ASIZ-ASIZA0000768;ASIZ-ASIZA0002156;AoT-Vol1P297-N5602T5855;AoT-Vol1P297-ASIZA0001371;AoT-Vol1P297-ASIZA0000047
22697303	Ixobrychus sinensis	Ixobrychus sinensis	ClutchSize	NA	2	AoT-Vol1P297
22697303	Ixobrychus sinensis	Ixobrychus sinensis	IncuPeriod	NA	3	AoT-Vol1P297
22697303	Ixobrychus sinensis	Ixobrychus sinensis	EggLength	NA	2	AoT-Vol1P297
22697303	Ixobrychus sinensis	Ixobrychus sinensis	EggWidth	NA	2	AoT-Vol1P297
22697323	Ixobrychus cinnamomeus	Ixobrychus cinnamomeus	BodyLength	2	1	ASIZ-ASIZA0000881;ASIZ-ASIZA0000880
22697323	Ixobrychus cinnamomeus	Ixobrychus cinnamomeus	BodyMass	2	1	ASIZ-ASIZA0000880;ASIZ-ASIZA0000881
22697323	Ixobrychus cinnamomeus	Ixobrychus cinnamomeus	HeadLength	4	1	ASIZ-ASIZA0000881;ASIZ-ASIZA0000880;ASIZ-ASIZA0000566;ASIZ-ASIZA0002150
22697323	Ixobrychus cinnamomeus	Ixobrychus cinnamomeus	TailLength	16	1	TM-TMAV0108;ASIZ-ASIZA0000880;AoT-Vol1P303-N6437T8498;AoT-Vol1P303-ASIZA0000881;TM-TMAV0107;AoT-Vol1P303-N6396T8359;AoT-Vol1P303-N7076T8684;ASIZ-ASIZA0002150;AoT-Vol1P303-N5881T6547;AoT-Vol1P303-N6438T8492;ASIZ-ASIZA0000566;AoT-Vol1P303-N7096T7074;TM-TMAV0966;AoT-Vol1P303-N6398T8360;TM-TMAV2191;TM-TMAV1100
22697323	Ixobrychus cinnamomeus	Ixobrychus cinnamomeus	TarsusLength	16	1	AoT-Vol1P303-N7096T7074;ASIZ-ASIZA0000880;AoT-Vol1P303-N7076T8684;AoT-Vol1P303-N6396T8359;AoT-Vol1P303-N5881T6547;ASIZ-ASIZA0000566;AoT-Vol1P303-N6437T8498;TM-TMAV1100;TM-TMAV0966;AoT-Vol1P303-N6398T8360;AoT-Vol1P303-N6438T8492;AoT-Vol1P303-ASIZA0000881;ASIZ-ASIZA0002150;TM-TMAV0108;TM-TMAV0107;TM-TMAV2191
22697323	Ixobrychus cinnamomeus	Ixobrychus cinnamomeus	WingLength	16	1	ASIZ-ASIZA0000880;AoT-Vol1P303-N7076T8684;TM-TMAV0966;AoT-Vol1P303-N6396T8359;ASIZ-ASIZA0002150;AoT-Vol1P303-N7096T7074;AoT-Vol1P303-N6437T8498;TM-TMAV0108;ASIZ-ASIZA0000566;TM-TMAV2191;TM-TMAV0107;AoT-Vol1P303-ASIZA0000881;AoT-Vol1P303-N5881T6547;TM-TMAV1100;AoT-Vol1P303-N6438T8492;AoT-Vol1P303-N6398T8360
22697323	Ixobrychus cinnamomeus	Ixobrychus cinnamomeus	ClutchSize	NA	2	AoT-Vol1P303
22697323	Ixobrychus cinnamomeus	Ixobrychus cinnamomeus	IncuPeriod	NA	2	AoT-Vol1P303
22697323	Ixobrychus cinnamomeus	Ixobrychus cinnamomeus	EggLength	4	3	AoT-Vol1P303
22697323	Ixobrychus cinnamomeus	Ixobrychus cinnamomeus	EggWidth	4	3	AoT-Vol1P303
22697031	Ardea purpurea	Ardea purpurea	BodyLength	NA	2	HBW
22697031	Ardea purpurea	Ardea purpurea	BodyMass	1	1	AoT-Vol1P341-5675
22697031	Ardea purpurea	Ardea purpurea	HeadLength	NA	NA	NA
22697031	Ardea purpurea	Ardea purpurea	TailLength	6	1	AoT-Vol1P341-wm434;TM-TMAV2135;TM-TMAV1108;TM-TMAV2073;AoT-Vol1P341-5675;TM-TMAV0972
22697031	Ardea purpurea	Ardea purpurea	TarsusLength	2	1	AoT-Vol1P341-wm434;AoT-Vol1P341-5675
22697031	Ardea purpurea	Ardea purpurea	WingLength	6	1	TM-TMAV2073;AoT-Vol1P341-wm434;TM-TMAV2135;TM-TMAV0972;TM-TMAV1108;AoT-Vol1P341-5675
22697031	Ardea purpurea	Ardea purpurea	ClutchSize	NA	2	HBW
22697031	Ardea purpurea	Ardea purpurea	IncuPeriod	NA	2	HBW
22697031	Ardea purpurea	Ardea purpurea	EggLength	NA	2	HBW
22697031	Ardea purpurea	Ardea purpurea	EggWidth	NA	2	HBW
22697043	Ardea alba	Ardea alba	BodyLength	NA	2	HBW
22697043	Ardea alba	Ardea alba	BodyMass	5	1	AoT-Vol1P345-1042;AoT-Vol1P345-2787;AoT-Vol1P345-856;AoT-Vol1P345-8152;AoT-Vol1P345-3925
22697043	Ardea alba	Ardea alba	HeadLength	NA	NA	NA
22697043	Ardea alba	Ardea alba	TailLength	9	1	AoT-Vol1P345-3925;AoT-Vol1P345-1042;AoT-Vol1P345-wm476;AoT-Vol1P345-wm440;AoT-Vol1P345-856;AoT-Vol1P345-w015;AoT-Vol1P345-2787;AoT-Vol1P345-7634;AoT-Vol1P345-8152
22697043	Ardea alba	Ardea alba	TarsusLength	9	1	AoT-Vol1P345-wm476;AoT-Vol1P345-3925;AoT-Vol1P345-7634;AoT-Vol1P345-1042;AoT-Vol1P345-wm440;AoT-Vol1P345-2787;AoT-Vol1P345-8152;AoT-Vol1P345-856;AoT-Vol1P345-w015
22697043	Ardea alba	Ardea alba	WingLength	9	1	AoT-Vol1P345-8152;AoT-Vol1P345-3925;AoT-Vol1P345-1042;AoT-Vol1P345-wm476;AoT-Vol1P345-wm440;AoT-Vol1P345-856;AoT-Vol1P345-w015;AoT-Vol1P345-2787;AoT-Vol1P345-7634
22697043	Ardea alba	Ardea alba	ClutchSize	NA	2	HBW
22697043	Ardea alba	Ardea alba	IncuPeriod	NA	2	HBW
22697043	Ardea alba	Ardea alba	EggLength	NA	3	HBW
22697043	Ardea alba	Ardea alba	EggWidth	NA	3	HBW
62774969	Egretta garzetta	Egretta garzetta	BodyLength	9	1	ASIZ-ASIZA0001040;ASIZ-ASIZA0001091;ASIZ-ASIZA0001531;ASIZ-ASIZA0001117;ASIZ-ASIZA0000912;ASIZ-ASIZA0001209;ASIZ-ASIZA0001021;ASIZ-ASIZA0001116;ASIZ-ASIZA0000986
62774969	Egretta garzetta	Egretta garzetta	BodyMass	9	1	ASIZ-ASIZA0000986;ASIZ-ASIZA0001532;ASIZ-ASIZA0001503;ASIZ-ASIZA0001091;ASIZ-ASIZA0001117;ASIZ-ASIZA0001116;ASIZ-ASIZA0001531;ASIZ-ASIZA0001209;ASIZ-ASIZA0001021
62774969	Egretta garzetta	Egretta garzetta	HeadLength	14	1	ASIZ-ASIZA0000934;ASIZ-ASIZA0001091;ASIZ-ASIZA0001503;ASIZ-ASIZA0000116;ASIZ-ASIZA0001040;ASIZ-ASIZA0001116;ASIZ-ASIZA0000912;ASIZ-ASIZA0001117;ASIZ-ASIZA0000933;ASIZ-ASIZA0000986;ASIZ-ASIZA0000935;ASIZ-ASIZA0000646;ASIZ-ASIZA0001209;ASIZ-ASIZA0001021
62774969	Egretta garzetta	Egretta garzetta	TailLength	21	1	AoT-Vol1P358-5386;AoT-Vol1P358-4147;AoT-Vol1P358-1376;AoT-Vol1P358-1373;AoT-Vol1P358-3224;ASIZ-ASIZA0001040;AoT-Vol1P358-ASIZA0001531;ASIZ-ASIZA0001116;ASIZ-ASIZA0000986;ASIZ-ASIZA0001117;AoT-Vol1P358-ASIZA0000116;AoT-Vol1P358-ASIZA0001503;ASIZ-ASIZA0000935;AoT-Vol1P358-ASIZA0001532;ASIZ-ASIZA0000912;ASIZ-ASIZA0001091;AoT-Vol1P358-ASIZA0001209;ASIZ-ASIZA0001209;ASIZ-ASIZA0000934;ASIZ-ASIZA0000933…
62774969	Egretta garzetta	Egretta garzetta	TarsusLength	22	1	AoT-Vol1P358-1373;AoT-Vol1P358-ASIZA0000116;ASIZ-ASIZA0001091;AoT-Vol1P358-3224;ASIZ-ASIZA0001040;ASIZ-ASIZA0000934;ASIZ-ASIZA0001117;ASIZ-ASIZA0001116;ASIZ-ASIZA0000912;AoT-Vol1P358-5386;AoT-Vol1P358-ASIZA0001503;AoT-Vol1P358-ASIZA0001531;ASIZ-ASIZA0001021;AoT-Vol1P358-4147;ASIZ-ASIZA0000935;AoT-Vol1P358-1376;ASIZ-ASIZA0000646;ASIZ-ASIZA0001209;ASIZ-ASIZA0000986;ASIZ-ASIZA0000933;AoT-Vol1P358-AS…
62774969	Egretta garzetta	Egretta garzetta	WingLength	22	1	ASIZ-ASIZA0000934;AoT-Vol1P358-ASIZA0001503;AoT-Vol1P358-1373;ASIZ-ASIZA0001091;ASIZ-ASIZA0000912;AoT-Vol1P358-3224;AoT-Vol1P358-4147;ASIZ-ASIZA0000933;ASIZ-ASIZA0001116;AoT-Vol1P358-ASIZA0001531;AoT-Vol1P358-5386;AoT-Vol1P358-1376;ASIZ-ASIZA0001117;ASIZ-ASIZA0000986;AoT-Vol1P358-ASIZA0000116;ASIZ-ASIZA0000935;ASIZ-ASIZA0000646;ASIZ-ASIZA0001021;AoT-Vol1P358-ASIZA0001532;AoT-Vol1P358-ASIZA0001209…
62774969	Egretta garzetta	Egretta garzetta	ClutchSize	NA	2	AoT-Vol1P359
62774969	Egretta garzetta	Egretta garzetta	IncuPeriod	NA	2	AoT-Vol1P359
62774969	Egretta garzetta	Egretta garzetta	EggLength	NA	3	AoT-Vol1P359
62774969	Egretta garzetta	Egretta garzetta	EggWidth	NA	3	AoT-Vol1P359
22696980	Egretta sacra	Egretta sacra	BodyLength	NA	2	HBW
22696980	Egretta sacra	Egretta sacra	BodyMass	NA	2	HBW
22696980	Egretta sacra	Egretta sacra	HeadLength	NA	NA	NA
22696980	Egretta sacra	Egretta sacra	TailLength	7	1	YIO-08320;YIO-08331;YIO-08328;TM-TMAV1528;TM-TMAV1299;TM-TMAV0097;TM-TMAV0963
22696980	Egretta sacra	Egretta sacra	TarsusLength	3	1	YIO-08331;YIO-08328;YIO-08320
22696980	Egretta sacra	Egretta sacra	WingLength	7	1	YIO-08320;TM-TMAV0963;YIO-08331;TM-TMAV1299;TM-TMAV1528;TM-TMAV0097;YIO-08328
22696980	Egretta sacra	Egretta sacra	ClutchSize	NA	2	AoT-Vol1P365
22696980	Egretta sacra	Egretta sacra	IncuPeriod	NA	2	AoT-Vol1P365
22696980	Egretta sacra	Egretta sacra	EggLength	20	3	AoT-Vol1P365
22696980	Egretta sacra	Egretta sacra	EggWidth	20	3	AoT-Vol1P365
22697109	Bubulcus ibis	Bubulcus ibis	BodyLength	14	1	ASIZ-ASIZA0001030;ASIZ-ASIZA0001023;ASIZ-ASIZA0001343;ASIZ-ASIZA0001345;ASIZ-ASIZA0000913;ASIZ-ASIZA0001491;ASIZ-ASIZA0001041;ASIZ-ASIZA0000784;ASIZ-ASIZA0001947;ASIZ-ASIZA0001803;ASIZ-ASIZA0001016;ASIZ-ASIZA0001677;ASIZ-ASIZA0001344;ASIZ-ASIZA0001024
22697109	Bubulcus ibis	Bubulcus ibis	BodyMass	9	1	ASIZ-ASIZA0001343;ASIZ-ASIZA0001491;ASIZ-ASIZA0001344;ASIZ-ASIZA0000558;ASIZ-ASIZA0000371;ASIZ-ASIZA0001345;ASIZ-ASIZA0001016;ASIZ-ASIZA0001030;ASIZ-ASIZA0001041
22697109	Bubulcus ibis	Bubulcus ibis	HeadLength	17	1	ASIZ-ASIZA0001023;ASIZ-ASIZA0001491;ASIZ-ASIZA0000558;ASIZ-ASIZA0000321;ASIZ-ASIZA0000371;ASIZ-ASIZA0001343;ASIZ-ASIZA0001345;ASIZ-ASIZA0001344;ASIZ-ASIZA0001030;ASIZ-ASIZA0001947;ASIZ-ASIZA0001041;ASIZ-ASIZA0001016;ASIZ-ASIZA0001677;ASIZ-ASIZA0001803;ASIZ-ASIZA0000913;ASIZ-ASIZA0001024;ASIZ-ASIZA0000784
22697109	Bubulcus ibis	Bubulcus ibis	TailLength	32	1	AoT-Vol1P332-N6298T6952;AoT-Vol1P332-N5975T6594;AoT-Vol1P332-N6766T6989;AoT-Vol1P332-N5522T5714;AoT-Vol1P332-N5536T5133;AoT-Vol1P332-N6297T6951;ASIZ-ASIZA0000321;AoT-Vol1P332-N5656T5895;AoT-Vol1P332-N5978T6596;AoT-Vol1P332-N5879T6545;AoT-Vol1P332-N5553T5132;ASIZ-ASIZA0000371;AoT-Vol1P332-N5880T6546;AoT-Vol1P332-N5516T5715;ASIZ-ASIZA0001803;ASIZ-ASIZA0001344;ASIZ-ASIZA0000558;ASIZ-ASIZA0001343;AoT…
22697109	Bubulcus ibis	Bubulcus ibis	TarsusLength	32	1	AoT-Vol1P332-ASIZA0001491;AoT-Vol1P332-N5522T5714;AoT-Vol1P332-N6298T6952;ASIZ-ASIZA0000321;AoT-Vol1P332-N5975T6594;ASIZ-ASIZA0001343;AoT-Vol1P332-N5879T6545;ASIZ-ASIZA0000371;ASIZ-ASIZA0001023;ASIZ-ASIZA0001344;AoT-Vol1P332-N5656T5895;ASIZ-ASIZA0001491;AoT-Vol1P332-N6766T6989;ASIZ-ASIZA0000558;ASIZ-ASIZA0001041;ASIZ-ASIZA0001016;AoT-Vol1P332-N6297T6951;AoT-Vol1P332-N5516T5715;AoT-Vol1P332-N5536T…
22697109	Bubulcus ibis	Bubulcus ibis	WingLength	32	1	ASIZ-ASIZA0000558;ASIZ-ASIZA0001023;ASIZ-ASIZA0001491;ASIZ-ASIZA0001343;ASIZ-ASIZA0001345;AoT-Vol1P332-N6298T6952;ASIZ-ASIZA0000321;AoT-Vol1P332-ASIZA0001491;ASIZ-ASIZA0000913;AoT-Vol1P332-N5536T5133;ASIZ-ASIZA0001344;AoT-Vol1P332-ASIZA0001345;ASIZ-ASIZA0001041;ASIZ-ASIZA0000371;ASIZ-ASIZA0001016;AoT-Vol1P332-N5656T5895;AoT-Vol1P332-N5522T5714;AoT-Vol1P332-N5879T6545;AoT-Vol1P332-N5553T5132;AoT-V…
22697109	Bubulcus ibis	Bubulcus ibis	ClutchSize	NA	2	AoT-Vol1P333
22697109	Bubulcus ibis	Bubulcus ibis	IncuPeriod	NA	2	AoT-Vol1P333
22697109	Bubulcus ibis	Bubulcus ibis	EggLength	NA	2	HBW
22697109	Bubulcus ibis	Bubulcus ibis	EggWidth	NA	2	HBW
22728182	Butorides striata	Butorides striata	BodyLength	1	1	ASIZ-ASIZA0000111
22728182	Butorides striata	Butorides striata	BodyMass	1	1	ASIZ-ASIZA0000111
22728182	Butorides striata	Butorides striata	HeadLength	1	1	ASIZ-ASIZA0000111
22728182	Butorides striata	Butorides striata	TailLength	6	1	AoT-Vol1P325-ASIZA0000111;TM-TMAV1887;TM-TMAV0968;TM-TMAV0970;ASIZ-ASIZA0000111;TM-TMAV1793
22728182	Butorides striata	Butorides striata	TarsusLength	2	1	AoT-Vol1P325-ASIZA0000111;ASIZ-ASIZA0000111
22728182	Butorides striata	Butorides striata	WingLength	6	1	TM-TMAV0968;ASIZ-ASIZA0000111;TM-TMAV0970;TM-TMAV1793;AoT-Vol1P325-ASIZA0000111;TM-TMAV1887
22728182	Butorides striata	Butorides striata	ClutchSize	NA	2	AoT-Vol1P326
22728182	Butorides striata	Butorides striata	IncuPeriod	NA	2	AoT-Vol1P326
22728182	Butorides striata	Butorides striata	EggLength	NA	3	HBW
22728182	Butorides striata	Butorides striata	EggWidth	NA	3	HBW
22697211	Nycticorax nycticorax	Nycticorax nycticorax	BodyLength	14	1	ASIZ-ASIZA0000992;ASIZ-ASIZA0001471;ASIZ-ASIZA0001360;ASIZ-ASIZA0001090;ASIZ-ASIZA0001687;ASIZ-ASIZA0001686;ASIZ-ASIZA0001794;ASIZ-ASIZA0001342;ASIZ-ASIZA0001473;ASIZ-ASIZA0002055;ASIZ-ASIZA0001603;ASIZ-ASIZA0000504;ASIZ-ASIZA0001704;ASIZ-ASIZA0000541
22697211	Nycticorax nycticorax	Nycticorax nycticorax	BodyMass	12	1	ASIZ-ASIZA0000504;ASIZ-ASIZA0000541;ASIZ-ASIZA0001488;ASIZ-ASIZA0001525;ASIZ-ASIZA0001473;ASIZ-ASIZA0001342;ASIZ-ASIZA0000992;ASIZ-ASIZA0000982;ASIZ-ASIZA0001090;ASIZ-ASIZA0001471;ASIZ-ASIZA0000592;ASIZ-ASIZA0001360
22697211	Nycticorax nycticorax	Nycticorax nycticorax	HeadLength	23	1	ASIZ-ASIZA0000455;ASIZ-ASIZA0001090;ASIZ-ASIZA0000320;ASIZ-ASIZA0001471;ASIZ-ASIZA0001525;ASIZ-ASIZA0000992;ASIZ-ASIZA0001488;ASIZ-ASIZA0001686;ASIZ-ASIZA0000541;ASIZ-ASIZA0000592;ASIZ-ASIZA0000319;ASIZ-ASIZA0001704;ASIZ-ASIZA0000940;ASIZ-ASIZA0001342;ASIZ-ASIZA0001687;ASIZ-ASIZA0000504;ASIZ-ASIZA0000941;ASIZ-ASIZA0001473;ASIZ-ASIZA0001794;ASIZ-ASIZA0000982;ASIZ-ASIZA0002055;ASIZ-ASIZA0001360;ASI…
22697211	Nycticorax nycticorax	Nycticorax nycticorax	TailLength	40	1	AoT-Vol1P317-4386;ASIZ-ASIZA0001704;AoT-Vol1P317-5437;AoT-Vol1P317-7733;AoT-Vol1P317-5412;AoT-Vol1P317-5977;ASIZ-ASIZA0000319;AoT-Vol1P317-4293;AoT-Vol1P317-5112;ASIZ-ASIZA0000592;MAPS-2012B137;ASIZ-ASIZA0000455;AoT-Vol1P317-5177;ASIZ-ASIZA0000504;AoT-Vol1P317-5287;AoT-Vol1P317-4943;AoT-Vol1P317-5872;AoT-Vol1P317-4387;ASIZ-ASIZA0001687;ASIZ-ASIZA0001090;AoT-Vol1P317-5873;ASIZ-ASIZA0000992;ASIZ-AS…
22697211	Nycticorax nycticorax	Nycticorax nycticorax	TarsusLength	41	1	AoT-Vol1P317-5127;AoT-Vol1P317-5977;ASIZ-ASIZA0000992;ASIZ-ASIZA0001342;AoT-Vol1P317-5112;AoT-Vol1P317-4943;ASIZ-ASIZA0000504;AoT-Vol1P317-4386;AoT-Vol1P317-4320;AoT-Vol1P317-5412;AoT-Vol1P317-5437;ASIZ-ASIZA0001471;AoT-Vol1P317-4387;ASIZ-ASIZA0000455;AoT-Vol1P317-5872;ASIZ-ASIZA0000592;ASIZ-ASIZA0000319;AoT-Vol1P317-5176;AoT-Vol1P317-4293;ASIZ-ASIZA0001090;AoT-Vol1P317-7733;ASIZ-ASIZA0000320;AoT…
22697211	Nycticorax nycticorax	Nycticorax nycticorax	WingLength	41	1	ASIZ-ASIZA0001525;ASIZ-ASIZA0001687;ASIZ-ASIZA0000992;ASIZ-ASIZA0000455;ASIZ-ASIZA0001090;ASIZ-ASIZA0000319;ASIZ-ASIZA0001471;ASIZ-ASIZA0000592;ASIZ-ASIZA0000504;ASIZ-ASIZA0000982;ASIZ-ASIZA0000541;AoT-Vol1P317-4386;ASIZ-ASIZA0001704;AoT-Vol1P317-4293;ASIZ-ASIZA0001360;AoT-Vol1P317-5412;ASIZ-ASIZA0001342;AoT-Vol1P317-7733;ASIZ-ASIZA0001473;ASIZ-ASIZA0000941;AoT-Vol1P317-5127;AoT-Vol1P317-5437;AoT…
22697211	Nycticorax nycticorax	Nycticorax nycticorax	ClutchSize	NA	2	AoT-Vol1P318
22697211	Nycticorax nycticorax	Nycticorax nycticorax	IncuPeriod	NA	2	AoT-Vol1P318
22697211	Nycticorax nycticorax	Nycticorax nycticorax	EggLength	NA	3	AoT-Vol1P318
22697211	Nycticorax nycticorax	Nycticorax nycticorax	EggWidth	NA	3	AoT-Vol1P318
22697242	Gorsachius melanolophus	Gorsachius melanolophus	BodyLength	13	1	ASIZ-ASIZA0001475;ASIZ-ASIZA0001783;ASIZ-ASIZA0000783;ASIZ-ASIZA0001504;ASIZ-ASIZA0001286;ASIZ-ASIZA0001629;ASIZ-ASIZA0002196;ASIZ-ASIZA0001694;ASIZ-ASIZA0001474;ASIZ-ASIZA0001533;ASIZ-ASIZA0001692;ASIZ-ASIZA0001630;ASIZ-ASIZA0001671
22697242	Gorsachius melanolophus	Gorsachius melanolophus	BodyMass	5	1	ASIZ-ASIZA0001474;ASIZ-ASIZA0001475;ASIZ-ASIZA0001286;ASIZ-ASIZA0001137;MAPS-2012B059
22697242	Gorsachius melanolophus	Gorsachius melanolophus	HeadLength	22	1	ASIZ-ASIZA0001783;MAPS-20100154;ASIZ-ASIZA0001533;ASIZ-ASIZA0001629;MAPS-20110591;ASIZ-ASIZA0001475;ASIZ-ASIZA0001286;ASIZ-ASIZA0001630;ASIZ-ASIZA0000317;ASIZ-ASIZA0001474;MAPS-2012B059;ASIZ-ASIZA0001593;ASIZ-ASIZA0001694;ASIZ-ASIZA0001504;ASIZ-ASIZA0000936;ASIZ-ASIZA0001671;ASIZ-ASIZA0001692;ASIZ-ASIZA0000783;MAPS-20110534;ASIZ-ASIZA0002196;ASIZ-ASIZA0001569;ASIZ-ASIZA0001137
22697242	Gorsachius melanolophus	Gorsachius melanolophus	TailLength	24	1	ASIZ-ASIZA0001783;AoT-Vol1P312-N7943T9894;AoT-Vol1P312-ASIZA0001504;ASIZ-ASIZA0001533;AoT-Vol1P312-N8118T9986;ASIZ-ASIZA0001286;ASIZ-ASIZA0001629;AoT-Vol1P312-ASIZA0001475;MAPS-2012B059;ASIZ-ASIZA0001671;ASIZ-ASIZA0001630;ASIZ-ASIZA0000317;MAPS-20100154;ASIZ-ASIZA0002196;ASIZ-ASIZA0001137;AoT-Vol1P312-ASIZA0001474;ASIZ-ASIZA0001569;AoT-Vol1P312-N7742T9221;ASIZ-ASIZA0000783;MAPS-20110591;ASIZ-ASIZ…
22697242	Gorsachius melanolophus	Gorsachius melanolophus	TarsusLength	25	1	AoT-Vol1P312-ASIZA0001475;AoT-Vol1P312-N7943T9894;ASIZ-ASIZA0001783;ASIZ-ASIZA0000936;ASIZ-ASIZA0001533;ASIZ-ASIZA0001593;AoT-Vol1P312-N8118T9986;ASIZ-ASIZA0001137;ASIZ-ASIZA0001630;MAPS-20110591;MAPS-20100154;ASIZ-ASIZA0000317;AoT-Vol1P312-N7742T9221;AoT-Vol1P312-ASIZA0001286;ASIZ-ASIZA0000783;ASIZ-ASIZA0001692;MAPS-2012B059;ASIZ-ASIZA0001694;ASIZ-ASIZA0001569;ASIZ-ASIZA0002196;ASIZ-ASIZA0001671…
22697242	Gorsachius melanolophus	Gorsachius melanolophus	WingLength	23	1	ASIZ-ASIZA0001783;AoT-Vol1P312-N7943T9894;ASIZ-ASIZA0001630;ASIZ-ASIZA0000317;AoT-Vol1P312-ASIZA0001286;AoT-Vol1P312-ASIZA0001475;ASIZ-ASIZA0000936;ASIZ-ASIZA0001533;ASIZ-ASIZA0001692;AoT-Vol1P312-N8118T9986;ASIZ-ASIZA0001671;ASIZ-ASIZA0001694;AoT-Vol1P312-ASIZA0001474;ASIZ-ASIZA0001593;ASIZ-ASIZA0001137;AoT-Vol1P312-ASIZA0001504;ASIZ-ASIZA0001569;ASIZ-ASIZA0000783;ASIZ-ASIZA0002196;AoT-Vol1P312-…
22697242	Gorsachius melanolophus	Gorsachius melanolophus	ClutchSize	NA	2	AoT-Vol1P312
22697242	Gorsachius melanolophus	Gorsachius melanolophus	IncuPeriod	NA	2	AoT-Vol1P312
22697242	Gorsachius melanolophus	Gorsachius melanolophus	EggLength	1	3	HBW
22697242	Gorsachius melanolophus	Gorsachius melanolophus	EggWidth	1	3	HBW
22695028	Elanus caeruleus	Elanus caeruleus	BodyLength	1	1	ASIZ-ASIZA0002051
22695028	Elanus caeruleus	Elanus caeruleus	BodyMass	NA	2	HBW
22695028	Elanus caeruleus	Elanus caeruleus	HeadLength	1	1	ASIZ-ASIZA0002051
22695028	Elanus caeruleus	Elanus caeruleus	TailLength	2	1	ASIZ-ASIZA0002051;AoT-Vol1P460-5059
22695028	Elanus caeruleus	Elanus caeruleus	TarsusLength	3	1	AoT-Vol1P460-5059;ASIZ-ASIZA0002051;AoT-Vol1P460-4537
22695028	Elanus caeruleus	Elanus caeruleus	WingLength	3	1	AoT-Vol1P460-4537;AoT-Vol1P460-5059;ASIZ-ASIZA0002051
22695028	Elanus caeruleus	Elanus caeruleus	ClutchSize	NA	2	AoT-Vol1P460
22695028	Elanus caeruleus	Elanus caeruleus	IncuPeriod	NA	2	HBW
22695028	Elanus caeruleus	Elanus caeruleus	EggLength	NA	3	HBW
22695028	Elanus caeruleus	Elanus caeruleus	EggWidth	NA	3	HBW
22694995	Pernis ptilorhynchus	Pernis ptilorhynchus	BodyLength	NA	2	HBW
22694995	Pernis ptilorhynchus	Pernis ptilorhynchus	BodyMass	8	1	AoT-Vol1P454-J04544;AoT-Vol1P454-J04529;AoT-Vol1P454-J04521;AoT-Vol1P454-J04523;AoT-Vol1P454-J04522;AoT-Vol1P454-J04541;AoT-Vol1P454-J04530;AoT-Vol1P454-J00060
22694995	Pernis ptilorhynchus	Pernis ptilorhynchus	HeadLength	1	1	ASIZ-ASIZA0001369
22694995	Pernis ptilorhynchus	Pernis ptilorhynchus	TailLength	8	1	AoT-Vol1P454-J04544;AoT-Vol1P454-J04521;AoT-Vol1P454-J04529;AoT-Vol1P454-J04522;AoT-Vol1P454-J00060;AoT-Vol1P454-J04523;AoT-Vol1P454-J04530;AoT-Vol1P454-J04541
22694995	Pernis ptilorhynchus	Pernis ptilorhynchus	TarsusLength	9	1	AoT-Vol1P454-J04541;ASIZ-ASIZA0001369;AoT-Vol1P454-J04529;AoT-Vol1P454-J04530;AoT-Vol1P454-J04544;AoT-Vol1P454-J04522;AoT-Vol1P454-J04521;AoT-Vol1P454-J04523;AoT-Vol1P454-J00060
22694995	Pernis ptilorhynchus	Pernis ptilorhynchus	WingLength	8	1	AoT-Vol1P454-J04544;AoT-Vol1P454-J04523;AoT-Vol1P454-J04521;AoT-Vol1P454-J04529;AoT-Vol1P454-J00060;AoT-Vol1P454-J04522;AoT-Vol1P454-J04530;AoT-Vol1P454-J04541
22694995	Pernis ptilorhynchus	Pernis ptilorhynchus	ClutchSize	NA	3	AoT-Vol1P455
22694995	Pernis ptilorhynchus	Pernis ptilorhynchus	IncuPeriod	NA	2	HBW
22694995	Pernis ptilorhynchus	Pernis ptilorhynchus	EggLength	NA	NA	NA
22694995	Pernis ptilorhynchus	Pernis ptilorhynchus	EggWidth	NA	NA	NA
22695293	Spilornis cheela	Spilornis cheela	BodyLength	17	1	ASIZ-ASIZA0000853;ASIZ-ASIZA0001334;ASIZ-ASIZA0000823;ASIZ-ASIZA0001788;ASIZ-ASIZA0000368;ASIZ-ASIZA0001848;ASIZ-ASIZA0000679;ASIZ-ASIZA0001667;ASIZ-ASIZA0001120;ASIZ-ASIZA0000659;ASIZ-ASIZA0001870;ASIZ-ASIZA0000960;ASIZ-ASIZA0001537;ASIZ-ASIZA0000854;ASIZ-ASIZA0000680;ASIZ-ASIZA0001979;ASIZ-ASIZA0001820
22695293	Spilornis cheela	Spilornis cheela	BodyMass	6	1	ASIZ-ASIZA0000659;ASIZ-ASIZA0001334;ASIZ-ASIZA0001204;ASIZ-ASIZA0000960;ASIZ-ASIZA0000680;ASIZ-ASIZA0001120
22695293	Spilornis cheela	Spilornis cheela	HeadLength	20	1	ASIZ-ASIZA0000679;ASIZ-ASIZA0001334;ASIZ-ASIZA0000680;ASIZ-ASIZA0000309;ASIZ-ASIZA0000853;ASIZ-ASIZA0001667;ASIZ-ASIZA0000659;ASIZ-ASIZA0001870;ASIZ-ASIZA0001979;ASIZ-ASIZA0001848;ASIZ-ASIZA0001204;ASIZ-ASIZA0001537;ASIZ-ASIZA0000854;ASIZ-ASIZA0000960;ASIZ-ASIZA0000308;ASIZ-ASIZA0001120;ASIZ-ASIZA0001788;ASIZ-ASIZA0000368;ASIZ-ASIZA0000823;ASIZ-ASIZA0001820
22695293	Spilornis cheela	Spilornis cheela	TailLength	31	1	ASIZ-ASIZA0000853;ASIZ-ASIZA0000308;ASIZ-ASIZA0000823;ASIZ-ASIZA0000309;ASIZ-ASIZA0000368;ASIZ-ASIZA0001334;ASIZ-ASIZA0000960;ASIZ-ASIZA0001120;ASIZ-ASIZA0001204;ASIZ-ASIZA0001667;ASIZ-ASIZA0001848;ASIZ-ASIZA0001537;ASIZ-ASIZA0000854;AoT-Vol1P476-2788;AoT-Vol1P476-1309;ASIZ-ASIZA0001979;AoT-Vol1P476-2928;ASIZ-ASIZA0001788;AoT-Vol1P476-8973;AoT-Vol1P476-5717;ASIZ-ASIZA0001820;AoT-Vol1P476-1103;ASI…
22695293	Spilornis cheela	Spilornis cheela	TarsusLength	31	1	ASIZ-ASIZA0000679;ASIZ-ASIZA0000854;ASIZ-ASIZA0000309;ASIZ-ASIZA0001120;ASIZ-ASIZA0000853;ASIZ-ASIZA0000823;ASIZ-ASIZA0001870;ASIZ-ASIZA0001334;ASIZ-ASIZA0000308;ASIZ-ASIZA0001204;ASIZ-ASIZA0000659;AoT-Vol1P476-1309;AoT-Vol1P476-8729;AoT-Vol1P476-5717;ASIZ-ASIZA0001848;ASIZ-ASIZA0000368;ASIZ-ASIZA0001820;AoT-Vol1P476-2928;ASIZ-ASIZA0001979;ASIZ-ASIZA0000680;AoT-Vol1P476-4352;ASIZ-ASIZA0001667;AoT…
22695293	Spilornis cheela	Spilornis cheela	WingLength	31	1	ASIZ-ASIZA0000853;ASIZ-ASIZA0001334;ASIZ-ASIZA0000679;ASIZ-ASIZA0000308;ASIZ-ASIZA0000309;ASIZ-ASIZA0001537;ASIZ-ASIZA0000960;ASIZ-ASIZA0000823;AoT-Vol1P476-1309;ASIZ-ASIZA0001667;ASIZ-ASIZA0000659;ASIZ-ASIZA0000368;ASIZ-ASIZA0001788;ASIZ-ASIZA0000854;AoT-Vol1P476-8729;ASIZ-ASIZA0001120;ASIZ-ASIZA0001204;AoT-Vol1P476-2788;ASIZ-ASIZA0001870;ASIZ-ASIZA0000680;ASIZ-ASIZA0001848;ASIZ-ASIZA0001979;AoT…
22695293	Spilornis cheela	Spilornis cheela	ClutchSize	NA	3	AoT-Vol1P476
22695293	Spilornis cheela	Spilornis cheela	IncuPeriod	NA	2	HBW
22695293	Spilornis cheela	Spilornis cheela	EggLength	1	3	AoT-Vol1P476
22695293	Spilornis cheela	Spilornis cheela	EggWidth	1	3	AoT-Vol1P476
22696153	Nisaetus nipalensis	Nisaetus nipalensis	BodyLength	NA	2	HBW
22696153	Nisaetus nipalensis	Nisaetus nipalensis	BodyMass	3	1	AoT-Vol1P540;AoT-Vol1P540;AoT-Vol1P540
22696153	Nisaetus nipalensis	Nisaetus nipalensis	HeadLength	1	1	ASIZ-ASIZA0000196
22696153	Nisaetus nipalensis	Nisaetus nipalensis	TailLength	4	1	AoT-Vol1P540;ASIZ-ASIZA0000196;AoT-Vol1P540;AoT-Vol1P540
22696153	Nisaetus nipalensis	Nisaetus nipalensis	TarsusLength	4	1	ASIZ-ASIZA0000196;AoT-Vol1P540;AoT-Vol1P540;AoT-Vol1P540
22696153	Nisaetus nipalensis	Nisaetus nipalensis	WingLength	4	1	AoT-Vol1P540;ASIZ-ASIZA0000196;AoT-Vol1P540;AoT-Vol1P540
22696153	Nisaetus nipalensis	Nisaetus nipalensis	ClutchSize	NA	3	AoT-Vol1P541
22696153	Nisaetus nipalensis	Nisaetus nipalensis	IncuPeriod	NA	2	HBW
22696153	Nisaetus nipalensis	Nisaetus nipalensis	EggLength	NA	3	HBW
22696153	Nisaetus nipalensis	Nisaetus nipalensis	EggWidth	NA	3	HBW
22696019	Ictinaetus malaiensis	Ictinaetus malaiensis	BodyLength	1	1	YIO-09752
22696019	Ictinaetus malaiensis	Ictinaetus malaiensis	BodyMass	NA	2	HBW
22696019	Ictinaetus malaiensis	Ictinaetus malaiensis	HeadLength	1	1	YIO-09752
22696019	Ictinaetus malaiensis	Ictinaetus malaiensis	TailLength	1	1	YIO-09752
22696019	Ictinaetus malaiensis	Ictinaetus malaiensis	TarsusLength	1	1	AoT-Vol1P532-1641
22696019	Ictinaetus malaiensis	Ictinaetus malaiensis	WingLength	2	1	AoT-Vol1P532-1641;YIO-09752
22696019	Ictinaetus malaiensis	Ictinaetus malaiensis	ClutchSize	NA	2	AoT-Vol1P532
22696019	Ictinaetus malaiensis	Ictinaetus malaiensis	IncuPeriod	NA	2	HBW
22696019	Ictinaetus malaiensis	Ictinaetus malaiensis	EggLength	NA	NA	NA
22696019	Ictinaetus malaiensis	Ictinaetus malaiensis	EggWidth	NA	NA	NA
22695462	Accipiter trivirgatus	Accipiter trivirgatus	BodyLength	19	1	ASIZ-ASIZA0000670;ASIZ-ASIZA0000909;ASIZ-ASIZA0001256;ASIZ-ASIZA0000920;ASIZ-ASIZA0001153;ASIZ-ASIZA0002069;ASIZ-ASIZA0002061;ASIZ-ASIZA0001846;ASIZ-ASIZA0001816;ASIZ-ASIZA0001867;ASIZ-ASIZA0001663;ASIZ-ASIZA0001781;ASIZ-ASIZA0001275;ASIZ-ASIZA0001408;ASIZ-ASIZA0002119;ASIZ-ASIZA0001814;ASIZ-ASIZA0001869;ASIZ-ASIZA0001904;ASIZ-ASIZA0000696
22695462	Accipiter trivirgatus	Accipiter trivirgatus	BodyMass	9	1	ASIZ-ASIZA0001256;ASIZ-ASIZA0001144;ASIZ-ASIZA0001408;ASIZ-ASIZA0001275;ASIZ-ASIZA0000959;MAPS-2013R062;ASIZ-ASIZA0001174;ASIZ-ASIZA0000920;MAPS-20151140
22695462	Accipiter trivirgatus	Accipiter trivirgatus	HeadLength	24	1	ASIZ-ASIZA0002061;ASIZ-ASIZA0000670;ASIZ-ASIZA0001846;ASIZ-ASIZA0000909;ASIZ-ASIZA0000959;ASIZ-ASIZA0001781;ASIZ-ASIZA0001816;ASIZ-ASIZA0002069;ASIZ-ASIZA0001144;ASIZ-ASIZA0001663;ASIZ-ASIZA0001275;ASIZ-ASIZA0001867;ASIZ-ASIZA0000040;MAPS-2013R062;ASIZ-ASIZA0001174;ASIZ-ASIZA0001153;ASIZ-ASIZA0001814;ASIZ-ASIZA0000920;ASIZ-ASIZA0000696;ASIZ-ASIZA0000314;ASIZ-ASIZA0001904;ASIZ-ASIZA0002119;MAPS-20…
22695462	Accipiter trivirgatus	Accipiter trivirgatus	TailLength	37	1	ASIZ-ASIZA0001663;AoT-Vol1P492-007958;ASIZ-ASIZA0000670;ASIZ-ASIZA0000920;ASIZ-ASIZA0000909;ASIZ-ASIZA0001275;ASIZ-ASIZA0001846;ASIZ-ASIZA0000959;ASIZ-ASIZA0001153;ASIZ-ASIZA0000314;ASIZ-ASIZA0000040;ASIZ-ASIZA0002069;AoT-Vol1P492-5503;AoT-Vol1P492-006759;ASIZ-ASIZA0001256;AoT-Vol1P492-5858;MAPS-2013R062;ASIZ-ASIZA0000313;AoT-Vol1P492-4028;AoT-Vol1P492-4339;ASIZ-ASIZA0001816;AoT-Vol1P492-4993;ASI…
22695462	Accipiter trivirgatus	Accipiter trivirgatus	TarsusLength	39	1	ASIZ-ASIZA0001867;ASIZ-ASIZA0001815;ASIZ-ASIZA0001869;MAPS-2013R062;ASIZ-ASIZA0000040;ASIZ-ASIZA0001408;AoT-Vol1P492-5858;AoT-Vol1P492-4028;AoT-Vol1P492-006759;AoT-Vol1P492-4993;AoT-Vol1P492-007958;AoT-Vol1P492-4378;ASIZ-ASIZA0000670;ASIZ-ASIZA0000909;ASIZ-ASIZA0000959;ASIZ-ASIZA0001153;AoT-Vol1P492-5616;AoT-Vol1P492-4339;AoT-Vol1P492-4124;ASIZ-ASIZA0001816;ASIZ-ASIZA0000920;ASIZ-ASIZA0001144;ASI…
22695462	Accipiter trivirgatus	Accipiter trivirgatus	WingLength	36	1	AoT-Vol1P492-007958;ASIZ-ASIZA0000909;ASIZ-ASIZA0001816;AoT-Vol1P492-4993;ASIZ-ASIZA0001846;ASIZ-ASIZA0001663;ASIZ-ASIZA0000040;AoT-Vol1P492-5503;ASIZ-ASIZA0002061;ASIZ-ASIZA0000670;AoT-Vol1P492-006759;AoT-Vol1P492-4028;ASIZ-ASIZA0001275;ASIZ-ASIZA0002069;ASIZ-ASIZA0000920;AoT-Vol1P492-5858;ASIZ-ASIZA0001781;ASIZ-ASIZA0001867;ASIZ-ASIZA0001256;AoT-Vol1P492-4339;ASIZ-ASIZA0001814;ASIZ-ASIZA0001408…
22695462	Accipiter trivirgatus	Accipiter trivirgatus	ClutchSize	NA	3	AoT-Vol1P493
22695462	Accipiter trivirgatus	Accipiter trivirgatus	IncuPeriod	NA	3	AoT-Vol1P493
22695462	Accipiter trivirgatus	Accipiter trivirgatus	EggLength	NA	3	AoT-Vol1P493
22695462	Accipiter trivirgatus	Accipiter trivirgatus	EggWidth	NA	3	AoT-Vol1P493
22695588	Accipiter virgatus	Accipiter virgatus	BodyLength	8	1	ASIZ-ASIZA0000810;ASIZ-ASIZA0000690;ASIZ-ASIZA0002188;ASIZ-ASIZA0000568;ASIZ-ASIZA0001789;ASIZ-ASIZA0000910;ASIZ-ASIZA0001921;ASIZ-ASIZA0001534
22695588	Accipiter virgatus	Accipiter virgatus	BodyMass	1	1	ASIZ-ASIZA0000568
22695588	Accipiter virgatus	Accipiter virgatus	HeadLength	9	1	MAPS-20090441;ASIZ-ASIZA0000810;ASIZ-ASIZA0000568;ASIZ-ASIZA0000690;ASIZ-ASIZA0001789;ASIZ-ASIZA0000910;ASIZ-ASIZA0001921;ASIZ-ASIZA0002188;ASIZ-ASIZA0001534
22695588	Accipiter virgatus	Accipiter virgatus	TailLength	23	1	MAPS-20090441;ASIZ-ASIZA0000810;AoT-Vol1P507-1320;AoT-Vol1P507-1534;AoT-Vol1P507-5109;AoT-Vol1P507-8835;ASIZ-ASIZA0000568;AoT-Vol1P507-4481;ASIZ-ASIZA0000910;AoT-Vol1P507-8650;AoT-Vol1P507-5470;ASIZ-ASIZA0001921;ASIZ-ASIZA0001789;ASIZ-ASIZA0000690;AoT-Vol1P507-5020;ASIZ-ASIZA0002188;AoT-Vol1P507-4052;ASIZ-ASIZA0001534;AoT-Vol1P507-496;AoT-Vol1P507-3078;AoT-Vol1P507-7802;AoT-Vol1P507-9419;AoT-Vol1…
22695588	Accipiter virgatus	Accipiter virgatus	TarsusLength	21	1	AoT-Vol1P507-8835;AoT-Vol1P507-4481;AoT-Vol1P507-1534;ASIZ-ASIZA0000810;AoT-Vol1P507-8650;AoT-Vol1P507-1320;AoT-Vol1P507-5109;AoT-Vol1P507-9419;AoT-Vol1P507-4052;AoT-Vol1P507-496;AoT-Vol1P507-3078;MAPS-20090441;AoT-Vol1P507-7802;AoT-Vol1P507-5020;AoT-Vol1P507-9935;ASIZ-ASIZA0000690;ASIZ-ASIZA0000910;ASIZ-ASIZA0001789;ASIZ-ASIZA0000568;ASIZ-ASIZA0002188;ASIZ-ASIZA0001534
22695588	Accipiter virgatus	Accipiter virgatus	WingLength	22	1	AoT-Vol1P507-1534;AoT-Vol1P507-4481;AoT-Vol1P507-8650;ASIZ-ASIZA0000810;AoT-Vol1P507-1320;AoT-Vol1P507-5109;AoT-Vol1P507-8835;AoT-Vol1P507-5470;ASIZ-ASIZA0000910;AoT-Vol1P507-7802;ASIZ-ASIZA0002188;ASIZ-ASIZA0000690;ASIZ-ASIZA0001921;AoT-Vol1P507-5020;AoT-Vol1P507-4052;ASIZ-ASIZA0001789;ASIZ-ASIZA0000568;ASIZ-ASIZA0001534;AoT-Vol1P507-9935;AoT-Vol1P507-9419;AoT-Vol1P507-496;MAPS-20090441
22695588	Accipiter virgatus	Accipiter virgatus	ClutchSize	NA	2	AoT-Vol1P508
22695588	Accipiter virgatus	Accipiter virgatus	IncuPeriod	NA	2	AoT-Vol1P508
22695588	Accipiter virgatus	Accipiter virgatus	EggLength	4	3	AoT-Vol1P508
22695588	Accipiter virgatus	Accipiter virgatus	EggWidth	4	3	AoT-Vol1P508
22734972	Milvus migrans	Milvus migrans	BodyLength	1	1	ASIZ-ASIZA0002050
22734972	Milvus migrans	Milvus migrans	BodyMass	NA	2	HBW
22734972	Milvus migrans	Milvus migrans	HeadLength	1	1	ASIZ-ASIZA0002050
22734972	Milvus migrans	Milvus migrans	TailLength	5	1	AoT-Vol1P464-379;ASIZ-ASIZA0002050;AoT-Vol1P464-wn398;AoT-Vol1P464-8613;AoT-Vol1P464-8608
22734972	Milvus migrans	Milvus migrans	TarsusLength	5	1	AoT-Vol1P464-379;AoT-Vol1P464-8608;ASIZ-ASIZA0002050;AoT-Vol1P464-8613;AoT-Vol1P464-wn398
22734972	Milvus migrans	Milvus migrans	WingLength	5	1	AoT-Vol1P464-379;AoT-Vol1P464-8613;AoT-Vol1P464-8608;AoT-Vol1P464-wn398;ASIZ-ASIZA0002050
22734972	Milvus migrans	Milvus migrans	ClutchSize	NA	2	AoT-Vol1P464
22734972	Milvus migrans	Milvus migrans	IncuPeriod	NA	2	AoT-Vol1P464
22734972	Milvus migrans	Milvus migrans	EggLength	NA	3	AoT-Vol1P464
22734972	Milvus migrans	Milvus migrans	EggWidth	NA	3	AoT-Vol1P464
22692317	Rallina eurizonoides	Rallina eurizonoides	BodyLength	7	1	ASIZ-ASIZA0001447;ASIZ-ASIZA0002070;ASIZ-ASIZA0001316;ASIZ-ASIZA0002066;ASIZ-ASIZA0000557;ASIZ-ASIZA0000607;ASIZ-ASIZA0000563
22692317	Rallina eurizonoides	Rallina eurizonoides	BodyMass	15	1	AoT-Vol1P552-3876;ASIZ-ASIZA0000557;AoT-Vol1P552-1495;AoT-Vol1P552-2759;AoT-Vol1P552-835;ASIZ-ASIZA0001447;AoT-Vol1P552-4520;ASIZ-ASIZA0001316;AoT-Vol1P552-542;AoT-Vol1P552-4544;AoT-Vol1P552-3439;ASIZ-ASIZA0000563;AoT-Vol1P552-107;ASIZ-ASIZA0000607;AoT-Vol1P552-2769
22692317	Rallina eurizonoides	Rallina eurizonoides	HeadLength	6	1	ASIZ-ASIZA0001447;ASIZ-ASIZA0000563;ASIZ-ASIZA0000607;ASIZ-ASIZA0000557;ASIZ-ASIZA0002070;ASIZ-ASIZA0002066
22692317	Rallina eurizonoides	Rallina eurizonoides	TailLength	16	1	ASIZ-ASIZA0000563;AoT-Vol1P552-835;AoT-Vol1P552-542;AoT-Vol1P552-2769;ASIZ-ASIZA0001447;ASIZ-ASIZA0000557;AoT-Vol1P552-2759;AoT-Vol1P552-3876;AoT-Vol1P552-107;AoT-Vol1P552-3439;ASIZ-ASIZA0001316;ASIZ-ASIZA0000607;AoT-Vol1P552-4544;ASIZ-ASIZA0002066;AoT-Vol1P552-4520;ASIZ-ASIZA0002070
22692317	Rallina eurizonoides	Rallina eurizonoides	TarsusLength	17	1	ASIZ-ASIZA0001447;AoT-Vol1P552-835;AoT-Vol1P552-2759;AoT-Vol1P552-107;AoT-Vol1P552-4544;AoT-Vol1P552-4520;AoT-Vol1P552-3876;ASIZ-ASIZA0000563;AoT-Vol1P552-542;AoT-Vol1P552-3439;AoT-Vol1P552-1495;AoT-Vol1P552-2769;ASIZ-ASIZA0000557;ASIZ-ASIZA0000607;ASIZ-ASIZA0001316;ASIZ-ASIZA0002070;ASIZ-ASIZA0002066
22692317	Rallina eurizonoides	Rallina eurizonoides	WingLength	17	1	ASIZ-ASIZA0000557;AoT-Vol1P552-835;AoT-Vol1P552-542;ASIZ-ASIZA0001447;AoT-Vol1P552-3439;AoT-Vol1P552-4544;ASIZ-ASIZA0000563;AoT-Vol1P552-2759;AoT-Vol1P552-107;AoT-Vol1P552-3876;ASIZ-ASIZA0002070;AoT-Vol1P552-1495;AoT-Vol1P552-4520;AoT-Vol1P552-2769;ASIZ-ASIZA0000607;ASIZ-ASIZA0002066;ASIZ-ASIZA0001316
22692317	Rallina eurizonoides	Rallina eurizonoides	ClutchSize	NA	2	HBW
22692317	Rallina eurizonoides	Rallina eurizonoides	IncuPeriod	NA	NA	NA
22692317	Rallina eurizonoides	Rallina eurizonoides	EggLength	NA	NA	NA
22692317	Rallina eurizonoides	Rallina eurizonoides	EggWidth	NA	NA	NA
22692463	Lewinia striata	Gallirallus striatus	BodyLength	2	1	ASIZ-ASIZA0000911;ASIZ-ASIZA0002043
22692463	Lewinia striata	Gallirallus striatus	BodyMass	4	1	AoT-Vol1P556-2768;AoT-Vol1P556-4953;AoT-Vol1P556-201;AoT-Vol1P556-2794
22692463	Lewinia striata	Gallirallus striatus	HeadLength	2	1	ASIZ-ASIZA0000911;ASIZ-ASIZA0002043
22692463	Lewinia striata	Gallirallus striatus	TailLength	5	1	AoT-Vol1P556-2768;AoT-Vol1P556-201;ASIZ-ASIZA0002043;AoT-Vol1P556-4953;ASIZ-ASIZA0000911
22692463	Lewinia striata	Gallirallus striatus	TarsusLength	7	1	AoT-Vol1P556-2794;AoT-Vol1P556-4953;AoT-Vol1P556-1022;AoT-Vol1P556-2768;ASIZ-ASIZA0002043;ASIZ-ASIZA0000911;AoT-Vol1P556-201
22692463	Lewinia striata	Gallirallus striatus	WingLength	7	1	AoT-Vol1P556-4953;AoT-Vol1P556-1022;AoT-Vol1P556-2768;ASIZ-ASIZA0002043;AoT-Vol1P556-201;AoT-Vol1P556-2794;ASIZ-ASIZA0000911
22692463	Lewinia striata	Gallirallus striatus	ClutchSize	1	3	AoT-Vol1P556
22692463	Lewinia striata	Gallirallus striatus	IncuPeriod	NA	2	HBW
22692463	Lewinia striata	Gallirallus striatus	EggLength	NA	3	AoT-Vol1P556
22692463	Lewinia striata	Gallirallus striatus	EggWidth	NA	3	AoT-Vol1P556
22692640	Amaurornis phoenicurus	Amaurornis phoenicurus	BodyLength	5	1	ASIZ-ASIZA0001213;ASIZ-ASIZA0001482;ASIZ-ASIZA0000785;ASIZ-ASIZA0001405;ASIZ-ASIZA0002027
22692640	Amaurornis phoenicurus	Amaurornis phoenicurus	BodyMass	11	1	ASIZ-ASIZA0001482;ASIZ-ASIZA0001213;ASIZ-ASIZA0000416;AoT-Vol1P562-4848;ASIZ-ASIZA0001405;AoT-Vol1P562-4927;AoT-Vol1P562-4477;AoT-Vol1P562-5863;AoT-Vol1P562-4945;AoT-Vol1P562-4946;AoT-Vol1P562-2770
22692640	Amaurornis phoenicurus	Amaurornis phoenicurus	HeadLength	8	1	ASIZ-ASIZA0000416;ASIZ-ASIZA0001405;ASIZ-ASIZA0000785;ASIZ-ASIZA0001708;ASIZ-ASIZA0001213;ASIZ-ASIZA0002027;ASIZ-ASIZA0001850;ASIZ-ASIZA0002183
22692640	Amaurornis phoenicurus	Amaurornis phoenicurus	TailLength	15	1	AoT-Vol1P562-4927;ASIZ-ASIZA0001405;ASIZ-ASIZA0001708;AoT-Vol1P562-4477;ASIZ-ASIZA0001213;AoT-Vol1P562-4848;ASIZ-ASIZA0000785;ASIZ-ASIZA0001482;ASIZ-ASIZA0000416;ASIZ-ASIZA0002027;AoT-Vol1P562-4946;ASIZ-ASIZA0001381;AoT-Vol1P562-2770;ASIZ-ASIZA0001850;AoT-Vol1P562-5863
22692640	Amaurornis phoenicurus	Amaurornis phoenicurus	TarsusLength	17	1	AoT-Vol1P562-4848;ASIZ-ASIZA0001482;AoT-Vol1P562-4477;ASIZ-ASIZA0000785;ASIZ-ASIZA0001405;AoT-Vol1P562-4927;ASIZ-ASIZA0000416;AoT-Vol1P562-4946;AoT-Vol1P562-4945;ASIZ-ASIZA0001381;ASIZ-ASIZA0001213;ASIZ-ASIZA0001708;ASIZ-ASIZA0002183;ASIZ-ASIZA0002027;AoT-Vol1P562-5863;AoT-Vol1P562-2770;ASIZ-ASIZA0001850
22692640	Amaurornis phoenicurus	Amaurornis phoenicurus	WingLength	17	1	ASIZ-ASIZA0001405;ASIZ-ASIZA0000785;ASIZ-ASIZA0001381;AoT-Vol1P562-4927;ASIZ-ASIZA0001213;ASIZ-ASIZA0000416;AoT-Vol1P562-4848;ASIZ-ASIZA0002183;AoT-Vol1P562-4477;ASIZ-ASIZA0001708;ASIZ-ASIZA0001850;AoT-Vol1P562-5863;ASIZ-ASIZA0001482;ASIZ-ASIZA0002027;AoT-Vol1P562-4946;AoT-Vol1P562-2770;AoT-Vol1P562-4945
22692640	Amaurornis phoenicurus	Amaurornis phoenicurus	ClutchSize	NA	2	AoT-Vol1P562
22692640	Amaurornis phoenicurus	Amaurornis phoenicurus	IncuPeriod	NA	3	HBW
22692640	Amaurornis phoenicurus	Amaurornis phoenicurus	EggLength	NA	3	AoT-Vol1P563
22692640	Amaurornis phoenicurus	Amaurornis phoenicurus	EggWidth	NA	3	AoT-Vol1P563
22692699	Zapornia fusca	Zapornia fusca	BodyLength	2	1	ASIZ-ASIZA0001270;ASIZ-ASIZA0000080
22692699	Zapornia fusca	Zapornia fusca	BodyMass	13	1	AoT-Vol1P572-3819;AoT-Vol1P572-1495;AoT-Vol1P572-2777;AoT-Vol1P572-3101;AoT-Vol1P572-5076;AoT-Vol1P572-5483;ASIZ-ASIZA0000080;AoT-Vol1P572-3220;AoT-Vol1P572-1115;AoT-Vol1P572-40;AoT-Vol1P572-4141;AoT-Vol1P572-2851;AoT-Vol1P572-1840
22692699	Zapornia fusca	Zapornia fusca	HeadLength	2	1	ASIZ-ASIZA0000080;ASIZ-ASIZA0001270
22692699	Zapornia fusca	Zapornia fusca	TailLength	13	1	AoT-Vol1P572-5076;AoT-Vol1P572-3101;AoT-Vol1P572-3220;ASIZ-ASIZA0001270;ASIZ-ASIZA0000080;AoT-Vol1P572-2851;AoT-Vol1P572-4141;AoT-Vol1P572-1115;AoT-Vol1P572-40;AoT-Vol1P572-2777;AoT-Vol1P572-3819;AoT-Vol1P572-5483;AoT-Vol1P572-1840
22692699	Zapornia fusca	Zapornia fusca	TarsusLength	14	1	AoT-Vol1P572-2777;ASIZ-ASIZA0001270;AoT-Vol1P572-4141;AoT-Vol1P572-5076;ASIZ-ASIZA0000080;AoT-Vol1P572-5483;AoT-Vol1P572-1115;AoT-Vol1P572-3220;AoT-Vol1P572-40;AoT-Vol1P572-2851;AoT-Vol1P572-3101;AoT-Vol1P572-3819;AoT-Vol1P572-1840;AoT-Vol1P572-1495
22692699	Zapornia fusca	Zapornia fusca	WingLength	14	1	AoT-Vol1P572-4141;AoT-Vol1P572-3101;AoT-Vol1P572-2777;AoT-Vol1P572-5076;AoT-Vol1P572-1115;ASIZ-ASIZA0000080;AoT-Vol1P572-3220;ASIZ-ASIZA0001270;AoT-Vol1P572-40;AoT-Vol1P572-1495;AoT-Vol1P572-5483;AoT-Vol1P572-1840;AoT-Vol1P572-2851;AoT-Vol1P572-3819
22692699	Zapornia fusca	Zapornia fusca	ClutchSize	NA	2	HBW
22692699	Zapornia fusca	Zapornia fusca	IncuPeriod	NA	3	AoT-Vol1P573
22692699	Zapornia fusca	Zapornia fusca	EggLength	NA	3	AoT-Vol1P573
22692699	Zapornia fusca	Zapornia fusca	EggWidth	NA	3	AoT-Vol1P573
22692789	Gallicrex cinerea	Gallicrex cinerea	BodyLength	4	1	ASIZ-ASIZA0001003;ASIZ-ASIZA0001937;ASIZ-ASIZA0000293;ASIZ-ASIZA0000418
22692789	Gallicrex cinerea	Gallicrex cinerea	BodyMass	7	1	AoT-Vol1P580-4042;AoT-Vol1P580-0352;AoT-Vol1P580-0350;ASIZ-ASIZA0001003;AoT-Vol1P580-0351;AoT-Vol1P580-3353;ASIZ-ASIZA0000418
22692789	Gallicrex cinerea	Gallicrex cinerea	HeadLength	4	1	ASIZ-ASIZA0001003;ASIZ-ASIZA0000418;ASIZ-ASIZA0001937;ASIZ-ASIZA0000293
22692789	Gallicrex cinerea	Gallicrex cinerea	TailLength	11	1	ASIZ-ASIZA0001003;AoT-Vol1P580-7332;AoT-Vol1P580-7266;ASIZ-ASIZA0001937;ASIZ-ASIZA0000418;AoT-Vol1P580-4042;AoT-Vol1P580-0352;ASIZ-ASIZA0000293;AoT-Vol1P580-0350;AoT-Vol1P580-0442;AoT-Vol1P580-3353
22692789	Gallicrex cinerea	Gallicrex cinerea	TarsusLength	12	1	ASIZ-ASIZA0001937;ASIZ-ASIZA0001003;AoT-Vol1P580-4042;AoT-Vol1P580-0352;AoT-Vol1P580-0350;AoT-Vol1P580-0351;ASIZ-ASIZA0000418;AoT-Vol1P580-7332;ASIZ-ASIZA0000293;AoT-Vol1P580-7266;AoT-Vol1P580-3353;AoT-Vol1P580-0442
22692789	Gallicrex cinerea	Gallicrex cinerea	WingLength	12	1	AoT-Vol1P580-0351;AoT-Vol1P580-0352;ASIZ-ASIZA0001937;AoT-Vol1P580-0350;ASIZ-ASIZA0001003;AoT-Vol1P580-4042;AoT-Vol1P580-7332;ASIZ-ASIZA0000418;ASIZ-ASIZA0000293;AoT-Vol1P580-7266;AoT-Vol1P580-0442;AoT-Vol1P580-3353
22692789	Gallicrex cinerea	Gallicrex cinerea	ClutchSize	NA	3	AoT-Vol1P582
22692789	Gallicrex cinerea	Gallicrex cinerea	IncuPeriod	NA	NA	NA
22692789	Gallicrex cinerea	Gallicrex cinerea	EggLength	NA	NA	NA
22692789	Gallicrex cinerea	Gallicrex cinerea	EggWidth	NA	NA	NA
62120190	Gallinula chloropus	Gallinula chloropus	BodyLength	5	1	ASIZ-ASIZA0000932;ASIZ-ASIZA0000208;ASIZ-ASIZA0002023;ASIZ-ASIZA0001876;ASIZ-ASIZA0001964
62120190	Gallinula chloropus	Gallinula chloropus	BodyMass	9	1	AoT-Vol1P584-5074;AoT-Vol1P584-1989;ASIZ-ASIZA0000400;ASIZ-ASIZA0000490;ASIZ-ASIZA0000208;AoT-Vol1P584-2064;AoT-Vol1P584-3046;AoT-Vol1P584-2933;AoT-Vol1P584-2810
62120190	Gallinula chloropus	Gallinula chloropus	HeadLength	7	1	ASIZ-ASIZA0000208;ASIZ-ASIZA0002023;ASIZ-ASIZA0000932;ASIZ-ASIZA0001964;ASIZ-ASIZA0000400;ASIZ-ASIZA0001876;ASIZ-ASIZA0000490
62120190	Gallinula chloropus	Gallinula chloropus	TailLength	13	1	ASIZ-ASIZA0000490;AoT-Vol1P584-1989;ASIZ-ASIZA0000400;ASIZ-ASIZA0000208;AoT-Vol1P584-0441;ASIZ-ASIZA0001876;ASIZ-ASIZA0002023;AoT-Vol1P584-2064;AoT-Vol1P584-3046;AoT-Vol1P584-2933;AoT-Vol1P584-5074;ASIZ-ASIZA0001964;ASIZ-ASIZA0000932
62120190	Gallinula chloropus	Gallinula chloropus	TarsusLength	14	1	AoT-Vol1P584-5074;ASIZ-ASIZA0000400;ASIZ-ASIZA0000208;AoT-Vol1P584-3046;AoT-Vol1P584-2810;ASIZ-ASIZA0000932;AoT-Vol1P584-0441;ASIZ-ASIZA0001964;ASIZ-ASIZA0000490;AoT-Vol1P584-2933;AoT-Vol1P584-2064;AoT-Vol1P584-1989;ASIZ-ASIZA0001876;ASIZ-ASIZA0002023
62120190	Gallinula chloropus	Gallinula chloropus	WingLength	13	1	AoT-Vol1P584-2810;ASIZ-ASIZA0000208;AoT-Vol1P584-2933;ASIZ-ASIZA0002023;ASIZ-ASIZA0000490;AoT-Vol1P584-5074;ASIZ-ASIZA0000932;ASIZ-ASIZA0001964;ASIZ-ASIZA0001876;AoT-Vol1P584-3046;AoT-Vol1P584-1989;AoT-Vol1P584-2064;AoT-Vol1P584-0441
62120190	Gallinula chloropus	Gallinula chloropus	ClutchSize	NA	2	AoT-Vol1P585
62120190	Gallinula chloropus	Gallinula chloropus	IncuPeriod	NA	2	AoT-Vol1P585
62120190	Gallinula chloropus	Gallinula chloropus	EggLength	NA	3	AoT-Vol1P585
62120190	Gallinula chloropus	Gallinula chloropus	EggWidth	NA	3	AoT-Vol1P585
22727969	Himantopus himantopus	Himantopus himantopus	BodyLength	1	1	ASIZ-ASIZA0001759
22727969	Himantopus himantopus	Himantopus himantopus	BodyMass	1	1	ASIZ-ASIZA0001200
22727969	Himantopus himantopus	Himantopus himantopus	HeadLength	3	1	ASIZ-ASIZA0001200;ASIZ-ASIZA0000326;ASIZ-ASIZA0001759
22727969	Himantopus himantopus	Himantopus himantopus	TailLength	3	1	ASIZ-ASIZA0000326;ASIZ-ASIZA0001759;AoT-Vol1P625-ASIZA0001200
22727969	Himantopus himantopus	Himantopus himantopus	TarsusLength	3	1	ASIZ-ASIZA0000326;ASIZ-ASIZA0001759;AoT-Vol1P625-ASIZA0001200
22727969	Himantopus himantopus	Himantopus himantopus	WingLength	3	1	ASIZ-ASIZA0001759;ASIZ-ASIZA0000326;AoT-Vol1P625-ASIZA0001200
22727969	Himantopus himantopus	Himantopus himantopus	ClutchSize	NA	3	AoT-Vol1P626
22727969	Himantopus himantopus	Himantopus himantopus	IncuPeriod	NA	2	AoT-Vol1P627
22727969	Himantopus himantopus	Himantopus himantopus	EggLength	NA	2	HBW
22727969	Himantopus himantopus	Himantopus himantopus	EggWidth	NA	2	HBW
22727487	Charadrius alexandrinus	Charadrius alexandrinus	BodyLength	6	1	ASIZ-ASIZA0000741;ASIZ-ASIZA0001438;ASIZ-ASIZA0001834;ASIZ-ASIZA0000814;ASIZ-ASIZA0001548;ASIZ-ASIZA0000466
22727487	Charadrius alexandrinus	Charadrius alexandrinus	BodyMass	2	1	ASIZ-ASIZA0001438;ASIZ-ASIZA0000466
22727487	Charadrius alexandrinus	Charadrius alexandrinus	HeadLength	8	1	ASIZ-ASIZA0001438;ASIZ-ASIZA0000672;ASIZ-ASIZA0000466;ASIZ-ASIZA0000741;ASIZ-ASIZA0001834;ASIZ-ASIZA0000814;ASIZ-ASIZA0001548;ASIZ-ASIZA0000733
22727487	Charadrius alexandrinus	Charadrius alexandrinus	TailLength	27	1	AoT-Vol2P39-7121T9180;AoT-Vol2P38-0316;AoT-Vol2P39-345;AoT-Vol2P39-315;ASIZ-ASIZA0001438;AoT-Vol2P38-0313;AoT-Vol2P38-0312;AoT-Vol2P39-346;AoT-Vol2P39-314;ASIZ-ASIZA0001548;AoT-Vol2P38-0420;AoT-Vol2P39-311;ASIZ-ASIZA0000741;AoT-Vol2P38-7129T9178;AoT-Vol2P38-7130T9175;AoT-Vol2P39-4030T4180;AoT-Vol2P38-3077T3409;AoT-Vol2P39-7850T8703;ASIZ-ASIZA0000814;AoT-Vol2P39-7120T9182;AoT-Vol2P39-7819T8688;AoT…
22727487	Charadrius alexandrinus	Charadrius alexandrinus	TarsusLength	27	1	AoT-Vol2P38-7129T9178;AoT-Vol2P39-346;AoT-Vol2P39-315;AoT-Vol2P38-0316;AoT-Vol2P39-311;AoT-Vol2P38-3077T3409;AoT-Vol2P39-7819T8688;AoT-Vol2P39-345;AoT-Vol2P39-4030T4180;AoT-Vol2P38-7130T9175;ASIZ-ASIZA0000733;AoT-Vol2P39-7141T9176;AoT-Vol2P39-314;AoT-Vol2P38-0420;AoT-Vol2P38-4029T4181;ASIZ-ASIZA0000741;AoT-Vol2P38-0312;ASIZ-ASIZA0001834;ASIZ-ASIZA0000814;AoT-Vol2P39-7121T9180;AoT-Vol2P39-7120T918…
22727487	Charadrius alexandrinus	Charadrius alexandrinus	WingLength	27	1	ASIZ-ASIZA0001438;AoT-Vol2P39-314;AoT-Vol2P39-345;AoT-Vol2P38-0316;AoT-Vol2P38-0420;AoT-Vol2P39-315;ASIZ-ASIZA0000466;ASIZ-ASIZA0001834;ASIZ-ASIZA0000814;AoT-Vol2P38-0313;ASIZ-ASIZA0001548;ASIZ-ASIZA0000741;AoT-Vol2P39-7121T9180;AoT-Vol2P38-0312;AoT-Vol2P38-7129T9178;AoT-Vol2P38-7130T9175;AoT-Vol2P38-3077T3409;AoT-Vol2P39-3830;AoT-Vol2P38-4029T4181;AoT-Vol2P39-346;AoT-Vol2P39-4030T4180;AoT-Vol2P3…
22727487	Charadrius alexandrinus	Charadrius alexandrinus	ClutchSize	NA	2	AoT-Vol2P40
22727487	Charadrius alexandrinus	Charadrius alexandrinus	IncuPeriod	NA	2	AoT-Vol2P40
22727487	Charadrius alexandrinus	Charadrius alexandrinus	EggLength	NA	3	AoT-Vol2P40
22727487	Charadrius alexandrinus	Charadrius alexandrinus	EggWidth	NA	3	AoT-Vol2P40
22693770	Charadrius dubius	Charadrius dubius	BodyLength	3	1	ASIZ-ASIZA0001059;ASIZ-ASIZA0000471;ASIZ-ASIZA0001567
22693770	Charadrius dubius	Charadrius dubius	BodyMass	2	1	ASIZ-ASIZA0000471;ASIZ-ASIZA0001059
22693770	Charadrius dubius	Charadrius dubius	HeadLength	3	1	ASIZ-ASIZA0001059;ASIZ-ASIZA0000471;ASIZ-ASIZA0001567
22693770	Charadrius dubius	Charadrius dubius	TailLength	12	1	ASIZ-ASIZA0001567;AoT-Vol2P34-7019;AoT-Vol2P34-4966;AoT-Vol2P34-8622;AoT-Vol2P34-319;AoT-Vol2P34-318;AoT-Vol2P34-6403;AoT-Vol2P34-6376;AoT-Vol2P34-ASIZA0001059;AoT-Vol2P34-10993;AoT-Vol2P34-344;AoT-Vol2P34-ASIZA0000471
22693770	Charadrius dubius	Charadrius dubius	TarsusLength	12	1	AoT-Vol2P34-4966;AoT-Vol2P34-8622;AoT-Vol2P34-318;AoT-Vol2P34-7019;AoT-Vol2P34-ASIZA0001059;AoT-Vol2P34-344;AoT-Vol2P34-6403;AoT-Vol2P34-10993;AoT-Vol2P34-319;AoT-Vol2P34-6376;AoT-Vol2P34-ASIZA0000471;ASIZ-ASIZA0001567
22693770	Charadrius dubius	Charadrius dubius	WingLength	12	1	AoT-Vol2P34-7019;AoT-Vol2P34-8622;AoT-Vol2P34-ASIZA0001059;AoT-Vol2P34-344;AoT-Vol2P34-6403;AoT-Vol2P34-318;AoT-Vol2P34-4966;AoT-Vol2P34-319;AoT-Vol2P34-ASIZA0000471;ASIZ-ASIZA0001567;AoT-Vol2P34-10993;AoT-Vol2P34-6376
22693770	Charadrius dubius	Charadrius dubius	ClutchSize	NA	2	AoT-Vol2P35
22693770	Charadrius dubius	Charadrius dubius	IncuPeriod	NA	2	HBW
22693770	Charadrius dubius	Charadrius dubius	EggLength	NA	3	HBW
22693770	Charadrius dubius	Charadrius dubius	EggWidth	NA	3	HBW
22735810	Rostratula benghalensis	Rostratula benghalensis	BodyLength	18	1	ASIZ-ASIZA0001070;ASIZ-ASIZA0001235;ASIZ-ASIZA0001467;ASIZ-ASIZA0001706;ASIZ-ASIZA0001047;ASIZ-ASIZA0001746;ASIZ-ASIZA0001046;ASIZ-ASIZA0001640;ASIZ-ASIZA0001749;ASIZ-ASIZA0001045;ASIZ-ASIZA0001372;ASIZ-ASIZA0001332;ASIZ-ASIZA0001881;ASIZ-ASIZA0001083;ASIZ-ASIZA0001875;ASIZ-ASIZA0001963;ASIZ-ASIZA0000604;ASIZ-ASIZA0001074
22735810	Rostratula benghalensis	Rostratula benghalensis	BodyMass	12	1	AoT-Vol1P637-ASIZA0001349;ASIZ-ASIZA0001083;AoT-Vol1P637-ASIZA0001235;AoT-Vol1P637-ASIZA0001467;AoT-Vol1P637-ASIZA0001047;ASIZ-ASIZA0001074;AoT-Vol1P637-ASIZA0001372;AoT-Vol1P637-ASIZA0000604;AoT-Vol1P637-ASIZA0001332;AoT-Vol1P637-ASIZA0001046;AoT-Vol1P637-ASIZA0001045;AoT-Vol1P637-ASIZA0001070
22735810	Rostratula benghalensis	Rostratula benghalensis	HeadLength	21	1	ASIZ-ASIZA0001235;ASIZ-ASIZA0000949;ASIZ-ASIZA0001706;ASIZ-ASIZA0001046;ASIZ-ASIZA0001047;ASIZ-ASIZA0001349;ASIZ-ASIZA0001074;ASIZ-ASIZA0001083;ASIZ-ASIZA0001853;ASIZ-ASIZA0001640;ASIZ-ASIZA0001881;ASIZ-ASIZA0001045;ASIZ-ASIZA0001749;ASIZ-ASIZA0002034;ASIZ-ASIZA0001746;ASIZ-ASIZA0001332;ASIZ-ASIZA0001070;ASIZ-ASIZA0001875;ASIZ-ASIZA0000604;ASIZ-ASIZA0001963;ASIZ-ASIZA0001372
22735810	Rostratula benghalensis	Rostratula benghalensis	TailLength	22	1	AoT-Vol1P637-ASIZA0001332;ASIZ-ASIZA0001074;ASIZ-ASIZA0000949;AoT-Vol1P637-ASIZA0001349;AoT-Vol1P637-ASIZA0001467;ASIZ-ASIZA0001467;AoT-Vol1P637-ASIZA0001372;ASIZ-ASIZA0001749;ASIZ-ASIZA0001853;ASIZ-ASIZA0001706;AoT-Vol1P637-ASIZA0000604;AoT-Vol1P637-ASIZA0001047;ASIZ-ASIZA0001083;ASIZ-ASIZA0001875;AoT-Vol1P637-ASIZA0001235;ASIZ-ASIZA0001963;ASIZ-ASIZA0001881;AoT-Vol1P637-ASIZA0001045;AoT-Vol1P63…
22735810	Rostratula benghalensis	Rostratula benghalensis	TarsusLength	23	1	ASIZ-ASIZA0000949;AoT-Vol1P637-ASIZA0001046;AoT-Vol1P637-ASIZA0001235;AoT-Vol1P637-ASIZA0001332;ASIZ-ASIZA0001083;ASIZ-ASIZA0001853;AoT-Vol1P637-ASIZA0001047;ASIZ-ASIZA0001963;AoT-Vol1P637-ASIZA0001070;ASIZ-ASIZA0001074;ASIZ-ASIZA0001746;ASIZ-ASIZA0001749;AoT-Vol1P637-ASIZA0000604;ASIZ-ASIZA0001875;ASIZ-ASIZA0001881;ASIZ-ASIZA0002034;AoT-Vol1P637-ASIZA0001045;AoT-Vol1P637-ASIZA0001372;ASIZ-ASIZA0…
22735810	Rostratula benghalensis	Rostratula benghalensis	WingLength	22	1	AoT-Vol1P637-ASIZA0001372;ASIZ-ASIZA0001706;ASIZ-ASIZA0000949;AoT-Vol1P637-ASIZA0001235;ASIZ-ASIZA0001074;ASIZ-ASIZA0002034;AoT-Vol1P637-ASIZA0001467;AoT-Vol1P637-ASIZA0001046;AoT-Vol1P637-ASIZA0001045;ASIZ-ASIZA0001746;ASIZ-ASIZA0001640;AoT-Vol1P637-ASIZA0001349;ASIZ-ASIZA0001083;AoT-Vol1P637-ASIZA0000604;ASIZ-ASIZA0001749;ASIZ-ASIZA0001963;ASIZ-ASIZA0001875;ASIZ-ASIZA0001881;AoT-Vol1P637-ASIZA0…
22735810	Rostratula benghalensis	Rostratula benghalensis	ClutchSize	NA	2	AoT-Vol1P639
22735810	Rostratula benghalensis	Rostratula benghalensis	IncuPeriod	NA	2	AoT-Vol1P639
22735810	Rostratula benghalensis	Rostratula benghalensis	EggLength	NA	2	HBW
22735810	Rostratula benghalensis	Rostratula benghalensis	EggWidth	NA	2	HBW
22693543	Hydrophasianus chirurgus	Hydrophasianus chirurgus	BodyLength	10	1	ASIZ-ASIZA0001948;ASIZ-ASIZA0001906;ASIZ-ASIZA0002103;ASIZ-ASIZA0001910;ASIZ-ASIZA0001905;ASIZ-ASIZA0001908;ASIZ-ASIZA0001887;ASIZ-ASIZA0001907;ASIZ-ASIZA0002102;ASIZ-ASIZA0002184
22693543	Hydrophasianus chirurgus	Hydrophasianus chirurgus	BodyMass	3	1	AoT-Vol1P645-E01763;AoT-Vol1P645-E01762;AoT-Vol1P645-E01751
22693543	Hydrophasianus chirurgus	Hydrophasianus chirurgus	HeadLength	11	1	ASIZ-ASIZA0001908;ASIZ-ASIZA0001906;ASIZ-ASIZA0002103;ASIZ-ASIZA0001948;ASIZ-ASIZA0001910;ASIZ-ASIZA0001907;ASIZ-ASIZA0002102;ASIZ-ASIZA0001911;ASIZ-ASIZA0001905;ASIZ-ASIZA0002184;ASIZ-ASIZA0001887
22693543	Hydrophasianus chirurgus	Hydrophasianus chirurgus	TailLength	14	1	ASIZ-ASIZA0001908;ASIZ-ASIZA0001948;ASIZ-ASIZA0002103;ASIZ-ASIZA0001911;ASIZ-ASIZA0001905;ASIZ-ASIZA0002184;ASIZ-ASIZA0001906;ASIZ-ASIZA0001910;ASIZ-ASIZA0002102;AoT-Vol1P645-E01762;ASIZ-ASIZA0001907;AoT-Vol1P645-E01751;ASIZ-ASIZA0001887;AoT-Vol1P645-E01763
22693543	Hydrophasianus chirurgus	Hydrophasianus chirurgus	TarsusLength	15	1	ASIZ-ASIZA0002103;ASIZ-ASIZA0001906;ASIZ-ASIZA0001911;ASIZ-ASIZA0001910;ASIZ-ASIZA0001908;ASIZ-ASIZA0002102;AoT-Vol1P645-E01763;ASIZ-ASIZA0001948;ASIZ-ASIZA0001905;AoT-Vol1P645-933;ASIZ-ASIZA0001887;AoT-Vol1P645-E01762;ASIZ-ASIZA0002184;ASIZ-ASIZA0001907;AoT-Vol1P645-E01751
22693543	Hydrophasianus chirurgus	Hydrophasianus chirurgus	WingLength	15	1	ASIZ-ASIZA0001908;ASIZ-ASIZA0001948;ASIZ-ASIZA0001911;ASIZ-ASIZA0001905;ASIZ-ASIZA0001910;ASIZ-ASIZA0001906;AoT-Vol1P645-E01762;AoT-Vol1P645-E01763;ASIZ-ASIZA0002103;ASIZ-ASIZA0001907;ASIZ-ASIZA0002184;AoT-Vol1P645-933;ASIZ-ASIZA0002102;ASIZ-ASIZA0001887;AoT-Vol1P645-E01751
22693543	Hydrophasianus chirurgus	Hydrophasianus chirurgus	ClutchSize	NA	3	AoT-Vol1P646
22693543	Hydrophasianus chirurgus	Hydrophasianus chirurgus	IncuPeriod	NA	2	AoT-Vol1P646
22693543	Hydrophasianus chirurgus	Hydrophasianus chirurgus	EggLength	16	3	AoT-Vol1P646
22693543	Hydrophasianus chirurgus	Hydrophasianus chirurgus	EggWidth	16	3	AoT-Vol1P646
22680500	Turnix sylvaticus	Turnix sylvaticus	BodyLength	1	1	YIO-15719
22680500	Turnix sylvaticus	Turnix sylvaticus	BodyMass	NA	2	HBW
22680500	Turnix sylvaticus	Turnix sylvaticus	HeadLength	1	1	YIO-15719
22680500	Turnix sylvaticus	Turnix sylvaticus	TailLength	2	1	YIO-15719;AoT-Vol1P609-002366
22680500	Turnix sylvaticus	Turnix sylvaticus	TarsusLength	2	1	YIO-15719;AoT-Vol1P609-002366
22680500	Turnix sylvaticus	Turnix sylvaticus	WingLength	2	1	YIO-15719;AoT-Vol1P609-002366
22680500	Turnix sylvaticus	Turnix sylvaticus	ClutchSize	NA	2	AoT-Vol1P609
22680500	Turnix sylvaticus	Turnix sylvaticus	IncuPeriod	NA	2	HBW
22680500	Turnix sylvaticus	Turnix sylvaticus	EggLength	NA	3	AoT-Vol1P609
22680500	Turnix sylvaticus	Turnix sylvaticus	EggWidth	NA	3	AoT-Vol1P609
22680549	Turnix suscitator	Turnix suscitator	BodyLength	4	1	ASIZ-ASIZA0000135;ASIZ-ASIZA0000272;ASIZ-ASIZA0002080;ASIZ-ASIZA0001755
22680549	Turnix suscitator	Turnix suscitator	BodyMass	2	1	ASIZ-ASIZA0000272;ASIZ-ASIZA0000135
22680549	Turnix suscitator	Turnix suscitator	HeadLength	5	1	ASIZ-ASIZA0000135;ASIZ-ASIZA0000272;ASIZ-ASIZA0002080;ASIZ-ASIZA0002004;ASIZ-ASIZA0001755
22680549	Turnix suscitator	Turnix suscitator	TailLength	14	1	AoT-Vol1P613-5147;AoT-Vol1P613-6687;AoT-Vol1P613-5517;AoT-Vol1P613-2796;AoT-Vol1P613-2882;AoT-Vol1P613-3727;AoT-Vol1P613-00427;ASIZ-ASIZA0000272;AoT-Vol1P613-2763;AoT-Vol1P613-3388;AoT-Vol1P613-6253;ASIZ-ASIZA0002080;ASIZ-ASIZA0002004;ASIZ-ASIZA0000135
22680549	Turnix suscitator	Turnix suscitator	TarsusLength	15	1	ASIZ-ASIZA0000272;ASIZ-ASIZA0000135;ASIZ-ASIZA0002004;ASIZ-ASIZA0002080;ASIZ-ASIZA0001755;AoT-Vol1P613-2763;AoT-Vol1P613-2796;AoT-Vol1P613-6253;AoT-Vol1P613-6687;AoT-Vol1P613-2882;AoT-Vol1P613-00427;AoT-Vol1P613-5517;AoT-Vol1P613-3727;AoT-Vol1P613-5147;AoT-Vol1P613-3388
22680549	Turnix suscitator	Turnix suscitator	WingLength	15	1	AoT-Vol1P613-2763;ASIZ-ASIZA0000135;ASIZ-ASIZA0002080;AoT-Vol1P613-6687;ASIZ-ASIZA0000272;AoT-Vol1P613-00427;AoT-Vol1P613-5517;ASIZ-ASIZA0002004;AoT-Vol1P613-2796;AoT-Vol1P613-2882;AoT-Vol1P613-3727;ASIZ-ASIZA0001755;AoT-Vol1P613-5147;AoT-Vol1P613-6253;AoT-Vol1P613-3388
22680549	Turnix suscitator	Turnix suscitator	ClutchSize	NA	3	AoT-Vol1P613
22680549	Turnix suscitator	Turnix suscitator	IncuPeriod	NA	2	HBW
22680549	Turnix suscitator	Turnix suscitator	EggLength	NA	3	AoT-Vol1P613
22680549	Turnix suscitator	Turnix suscitator	EggWidth	NA	3	AoT-Vol1P613
22694132	Glareola maldivarum	Glareola maldivarum	BodyLength	10	1	ASIZ-ASIZA0001058;ASIZ-ASIZA0001802;ASIZ-ASIZA0001065;ASIZ-ASIZA0001067;ASIZ-ASIZA0001050;ASIZ-ASIZA0001049;ASIZ-ASIZA0001077;ASIZ-ASIZA0000042;ASIZ-ASIZA0000043;ASIZ-ASIZA0001043
22694132	Glareola maldivarum	Glareola maldivarum	BodyMass	10	1	AoT-Vol1P652-2872;AoT-Vol1P652-w1226;ASIZ-ASIZA0000043;ASIZ-ASIZA0001067;ASIZ-ASIZA0001058;ASIZ-ASIZA0001065;ASIZ-ASIZA0001077;ASIZ-ASIZA0001043;ASIZ-ASIZA0001049;ASIZ-ASIZA0001050
22694132	Glareola maldivarum	Glareola maldivarum	HeadLength	10	1	ASIZ-ASIZA0000042;ASIZ-ASIZA0000043;ASIZ-ASIZA0001058;ASIZ-ASIZA0001077;ASIZ-ASIZA0001050;ASIZ-ASIZA0001065;ASIZ-ASIZA0001067;ASIZ-ASIZA0001802;ASIZ-ASIZA0001043;ASIZ-ASIZA0001049
22694132	Glareola maldivarum	Glareola maldivarum	TailLength	12	1	ASIZ-ASIZA0001065;AoT-Vol1P652-w1226;ASIZ-ASIZA0001043;ASIZ-ASIZA0001077;ASIZ-ASIZA0001049;ASIZ-ASIZA0001067;ASIZ-ASIZA0001802;ASIZ-ASIZA0000042;ASIZ-ASIZA0001050;ASIZ-ASIZA0001058;AoT-Vol1P652-2872;ASIZ-ASIZA0000043
22694132	Glareola maldivarum	Glareola maldivarum	TarsusLength	10	1	ASIZ-ASIZA0001049;ASIZ-ASIZA0001077;ASIZ-ASIZA0001050;ASIZ-ASIZA0001065;ASIZ-ASIZA0001058;ASIZ-ASIZA0000042;ASIZ-ASIZA0000043;ASIZ-ASIZA0001802;ASIZ-ASIZA0001067;ASIZ-ASIZA0001043
22694132	Glareola maldivarum	Glareola maldivarum	WingLength	12	1	ASIZ-ASIZA0001065;ASIZ-ASIZA0000042;ASIZ-ASIZA0001058;ASIZ-ASIZA0000043;ASIZ-ASIZA0001049;AoT-Vol1P652-w1226;AoT-Vol1P652-2872;ASIZ-ASIZA0001067;ASIZ-ASIZA0001050;ASIZ-ASIZA0001077;ASIZ-ASIZA0001802;ASIZ-ASIZA0001043
22694132	Glareola maldivarum	Glareola maldivarum	ClutchSize	NA	2	AoT-Vol1P653
22694132	Glareola maldivarum	Glareola maldivarum	IncuPeriod	7	3	AoT-Vol1P653
22694132	Glareola maldivarum	Glareola maldivarum	EggLength	NA	NA	NA
22694132	Glareola maldivarum	Glareola maldivarum	EggWidth	NA	NA	NA
22694794	Anous stolidus	Anous stolidus	BodyLength	3	1	ASIZ-ASIZA0002135;ASIZ-ASIZA0002143;ASIZ-ASIZA0002175
22694794	Anous stolidus	Anous stolidus	BodyMass	1	1	AoT-Vol2P289-ASIZA0001087
22694794	Anous stolidus	Anous stolidus	HeadLength	3	1	ASIZ-ASIZA0002175;ASIZ-ASIZA0002135;ASIZ-ASIZA0002143
22694794	Anous stolidus	Anous stolidus	TailLength	5	1	AoT-Vol2P289-ASIZA0001087;ASIZ-ASIZA0002175;ASIZ-ASIZA0002143;AoT-Vol2P289-008461;ASIZ-ASIZA0002135
22694794	Anous stolidus	Anous stolidus	TarsusLength	5	1	AoT-Vol2P289-008461;AoT-Vol2P289-ASIZA0001087;ASIZ-ASIZA0002175;ASIZ-ASIZA0002135;ASIZ-ASIZA0002143
22694794	Anous stolidus	Anous stolidus	WingLength	5	1	AoT-Vol2P289-008461;ASIZ-ASIZA0002135;ASIZ-ASIZA0002143;ASIZ-ASIZA0002175;AoT-Vol2P289-ASIZA0001087
22694794	Anous stolidus	Anous stolidus	ClutchSize	NA	3	AoT-Vol2P289
22694794	Anous stolidus	Anous stolidus	IncuPeriod	NA	2	AoT-Vol2P289
22694794	Anous stolidus	Anous stolidus	EggLength	NA	NA	NA
22694794	Anous stolidus	Anous stolidus	EggWidth	NA	NA	NA
22694740	Onychoprion fuscatus	Onychoprion fuscatus	BodyLength	3	1	ASIZ-ASIZA0001757;ASIZ-ASIZA0001609;ASIZ-ASIZA0002116
22694740	Onychoprion fuscatus	Onychoprion fuscatus	BodyMass	NA	2	HBW
22694740	Onychoprion fuscatus	Onychoprion fuscatus	HeadLength	5	1	ASIZ-ASIZA0001757;ASIZ-ASIZA0002116;ASIZ-ASIZA0000331;ASIZ-ASIZA0000330;ASIZ-ASIZA0001609
22694740	Onychoprion fuscatus	Onychoprion fuscatus	TailLength	10	1	AoT-Vol2P274-2461;AoT-Vol2P274-4515;AoT-Vol2P274-ASIZA0000331;ASIZ-ASIZA0000331;AoT-Vol2P274-007152;AoT-Vol2P274-ASIZA0000330;ASIZ-ASIZA0000330;ASIZ-ASIZA0001757;AoT-Vol2P274-ASIZA0000584;AoT-Vol2P274-007145
22694740	Onychoprion fuscatus	Onychoprion fuscatus	TarsusLength	13	1	AoT-Vol2P274-4515;ASIZ-ASIZA0001757;AoT-Vol2P274-007145;AoT-Vol2P274-007152;AoT-Vol2P274-ASIZA0000584;AoT-Vol2P274-ASIZA0000331;ASIZ-ASIZA0000331;AoT-Vol2P274-ASIZA0000330;ASIZ-ASIZA0000330;AoT-Vol2P274-ASIZA0001609;ASIZ-ASIZA0001609;AoT-Vol2P274-2461;ASIZ-ASIZA0002116
22694740	Onychoprion fuscatus	Onychoprion fuscatus	WingLength	11	1	AoT-Vol2P274-4515;ASIZ-ASIZA0001757;AoT-Vol2P274-ASIZA0000584;AoT-Vol2P274-2461;AoT-Vol2P274-ASIZA0000330;ASIZ-ASIZA0000330;ASIZ-ASIZA0000331;ASIZ-ASIZA0002116;AoT-Vol2P274-ASIZA0000331;AoT-Vol2P274-ASIZA0001609;ASIZ-ASIZA0001609
22694740	Onychoprion fuscatus	Onychoprion fuscatus	ClutchSize	NA	2	HBW
22694740	Onychoprion fuscatus	Onychoprion fuscatus	IncuPeriod	NA	2	HBW
22694740	Onychoprion fuscatus	Onychoprion fuscatus	EggLength	NA	NA	NA
22694740	Onychoprion fuscatus	Onychoprion fuscatus	EggWidth	NA	NA	NA
22694730	Onychoprion anaethetus	Onychoprion anaethetus	BodyLength	10	1	YIO-11844;YIO-11850;YIO-11855;YIO-11846;YIO-11853;YIO-11851;YIO-11854;YIO-11849;YIO-11845;YIO-11852
22694730	Onychoprion anaethetus	Onychoprion anaethetus	BodyMass	NA	2	HBW
22694730	Onychoprion anaethetus	Onychoprion anaethetus	HeadLength	10	1	YIO-11852;YIO-11855;YIO-11853;YIO-11844;YIO-11849;YIO-11851;YIO-11845;YIO-11846;YIO-11850;YIO-11854
22694730	Onychoprion anaethetus	Onychoprion anaethetus	TailLength	12	1	AoT-Vol2P270-9470;YIO-11844;AoT-Vol2P270-9493;YIO-11850;YIO-11849;YIO-11855;YIO-11846;YIO-11854;YIO-11845;YIO-11851;YIO-11853;YIO-11852
22694730	Onychoprion anaethetus	Onychoprion anaethetus	TarsusLength	12	1	YIO-11853;AoT-Vol2P270-9470;AoT-Vol2P270-9493;YIO-11855;YIO-11852;YIO-11850;YIO-11854;YIO-11851;YIO-11844;YIO-11845;YIO-11849;YIO-11846
22694730	Onychoprion anaethetus	Onychoprion anaethetus	WingLength	12	1	AoT-Vol2P270-9470;AoT-Vol2P270-9493;YIO-11853;YIO-11850;YIO-11854;YIO-11844;YIO-11845;YIO-11855;YIO-11849;YIO-11846;YIO-11851;YIO-11852
22694730	Onychoprion anaethetus	Onychoprion anaethetus	ClutchSize	NA	2	AoT-Vol2P270
22694730	Onychoprion anaethetus	Onychoprion anaethetus	IncuPeriod	NA	2	AoT-Vol2P270
22694730	Onychoprion anaethetus	Onychoprion anaethetus	EggLength	NA	NA	NA
22694730	Onychoprion anaethetus	Onychoprion anaethetus	EggWidth	NA	NA	NA
22694656	Sternula albifrons	Sternula albifrons	BodyLength	5	1	ASIZ-ASIZA0002176;ASIZ-ASIZA0001019;ASIZ-ASIZA0000917;ASIZ-ASIZA0000987;ASIZ-ASIZA0000366
22694656	Sternula albifrons	Sternula albifrons	BodyMass	3	1	ASIZ-ASIZA0000917;ASIZ-ASIZA0000366;ASIZ-ASIZA0000987
22694656	Sternula albifrons	Sternula albifrons	HeadLength	7	1	ASIZ-ASIZA0002176;ASIZ-ASIZA0000497;ASIZ-ASIZA0000498;ASIZ-ASIZA0000366;ASIZ-ASIZA0000917;ASIZ-ASIZA0001019;ASIZ-ASIZA0000987
22694656	Sternula albifrons	Sternula albifrons	TailLength	8	1	ASIZ-ASIZA0002176;ASIZ-ASIZA0000366;ASIZ-ASIZA0001019;ASIZ-ASIZA0000497;ASIZ-ASIZA0000498;ASIZ-ASIZA0000917;ASIZ-ASIZA0000987;ASIZ-ASIZA0000499
22694656	Sternula albifrons	Sternula albifrons	TarsusLength	14	1	ASIZ-ASIZA0000987;AoT-Vol2P264-4149T4521;AoT-Vol2P264-4148T4520;ASIZ-ASIZA0000917;AoT-Vol2P264-7162T9198;ASIZ-ASIZA0000497;AoT-Vol2P264-3219T3570;ASIZ-ASIZA0000499;ASIZ-ASIZA0000366;AoT-Vol2P264-4151T2712;AoT-Vol2P264-7155T9200;ASIZ-ASIZA0002176;ASIZ-ASIZA0000498;ASIZ-ASIZA0001019
22694656	Sternula albifrons	Sternula albifrons	WingLength	11	1	ASIZ-ASIZA0002176;AoT-Vol2P264-4149T4521;ASIZ-ASIZA0001019;AoT-Vol2P264-7155T9200;AoT-Vol2P264-4148T4520;AoT-Vol2P264-4151T2712;ASIZ-ASIZA0000917;ASIZ-ASIZA0000366;ASIZ-ASIZA0000987;AoT-Vol2P264-3219T3570;AoT-Vol2P264-7162T9198
22694656	Sternula albifrons	Sternula albifrons	ClutchSize	NA	2	AoT-Vol2P264
22694656	Sternula albifrons	Sternula albifrons	IncuPeriod	NA	3	AoT-Vol2P264
22694656	Sternula albifrons	Sternula albifrons	EggLength	NA	NA	NA
22694656	Sternula albifrons	Sternula albifrons	EggWidth	NA	NA	NA
22694601	Sterna dougallii	Sterna dougallii	BodyLength	NA	2	HBW
22694601	Sterna dougallii	Sterna dougallii	BodyMass	13	1	AoT-Vol2P250-D37299;AoT-Vol2P250-D37303;AoT-Vol2P250-D37304;AoT-Vol2P250-D37295;AoT-Vol2P250-D37297;AoT-Vol2P250-D37300;AoT-Vol2P250-D37301;AoT-Vol2P250-D37293;AoT-Vol2P250-D37298;AoT-Vol2P250-D37294;AoT-Vol2P250-D37302;AoT-Vol2P250-052-31758;AoT-Vol2P250-D37296
22694601	Sterna dougallii	Sterna dougallii	HeadLength	NA	NA	NA
22694601	Sterna dougallii	Sterna dougallii	TailLength	1	1	AoT-Vol2P250-007157
22694601	Sterna dougallii	Sterna dougallii	TarsusLength	14	1	AoT-Vol2P250-D37304;AoT-Vol2P250-D37303;AoT-Vol2P250-007157;AoT-Vol2P250-052-31758;AoT-Vol2P250-D37299;AoT-Vol2P250-D37302;AoT-Vol2P250-D37294;AoT-Vol2P250-D37298;AoT-Vol2P250-D37301;AoT-Vol2P250-D37293;AoT-Vol2P250-D37295;AoT-Vol2P250-D37296;AoT-Vol2P250-D37300;AoT-Vol2P250-D37297
22694601	Sterna dougallii	Sterna dougallii	WingLength	14	1	AoT-Vol2P250-D37299;AoT-Vol2P250-052-31758;AoT-Vol2P250-007157;AoT-Vol2P250-D37294;AoT-Vol2P250-D37303;AoT-Vol2P250-D37301;AoT-Vol2P250-D37293;AoT-Vol2P250-D37297;AoT-Vol2P250-D37295;AoT-Vol2P250-D37296;AoT-Vol2P250-D37304;AoT-Vol2P250-D37302;AoT-Vol2P250-D37300;AoT-Vol2P250-D37298
22694601	Sterna dougallii	Sterna dougallii	ClutchSize	NA	2	AoT-Vol2P251
22694601	Sterna dougallii	Sterna dougallii	IncuPeriod	NA	2	AoT-Vol2P251
22694601	Sterna dougallii	Sterna dougallii	EggLength	NA	NA	NA
22694601	Sterna dougallii	Sterna dougallii	EggWidth	NA	NA	NA
22694612	Sterna sumatrana	Sterna sumatrana	BodyLength	NA	2	HBW
22694612	Sterna sumatrana	Sterna sumatrana	BodyMass	11	1	AoT-Vol2P256-D37306;AoT-Vol2P256-D37290;AoT-Vol2P256-D37279;AoT-Vol2P256-D37288;AoT-Vol2P256-D37292;AoT-Vol2P256-D37307;AoT-Vol2P256-D37287;AoT-Vol2P256-D37285;AoT-Vol2P256-D37286;AoT-Vol2P256-D37280;AoT-Vol2P256-D37281
22694612	Sterna sumatrana	Sterna sumatrana	HeadLength	NA	NA	NA
22694612	Sterna sumatrana	Sterna sumatrana	TailLength	NA	NA	NA
22694612	Sterna sumatrana	Sterna sumatrana	TarsusLength	11	1	AoT-Vol2P256-D37306;AoT-Vol2P256-D37288;AoT-Vol2P256-D37279;AoT-Vol2P256-D37292;AoT-Vol2P256-D37290;AoT-Vol2P256-D37286;AoT-Vol2P256-D37287;AoT-Vol2P256-D37285;AoT-Vol2P256-D37307;AoT-Vol2P256-D37280;AoT-Vol2P256-D37281
22694612	Sterna sumatrana	Sterna sumatrana	WingLength	11	1	AoT-Vol2P256-D37288;AoT-Vol2P256-D37292;AoT-Vol2P256-D37279;AoT-Vol2P256-D37290;AoT-Vol2P256-D37307;AoT-Vol2P256-D37280;AoT-Vol2P256-D37287;AoT-Vol2P256-D37285;AoT-Vol2P256-D37281;AoT-Vol2P256-D37306;AoT-Vol2P256-D37286
22694612	Sterna sumatrana	Sterna sumatrana	ClutchSize	NA	2	AoT-Vol2P257
22694612	Sterna sumatrana	Sterna sumatrana	IncuPeriod	NA	3	AoT-Vol2P257
22694612	Sterna sumatrana	Sterna sumatrana	EggLength	NA	NA	NA
22694612	Sterna sumatrana	Sterna sumatrana	EggWidth	NA	NA	NA
22694571	Thalasseus bergii	Thalasseus bergii	BodyLength	NA	2	HBW
22694571	Thalasseus bergii	Thalasseus bergii	BodyMass	NA	2	HBW
22694571	Thalasseus bergii	Thalasseus bergii	HeadLength	1	1	ASIZ-ASIZA0002118
22694571	Thalasseus bergii	Thalasseus bergii	TailLength	1	1	AoT-Vol2P245-9195
22694571	Thalasseus bergii	Thalasseus bergii	TarsusLength	2	1	AoT-Vol2P245-9195;ASIZ-ASIZA0002118
22694571	Thalasseus bergii	Thalasseus bergii	WingLength	1	1	AoT-Vol2P245-9195
22694571	Thalasseus bergii	Thalasseus bergii	ClutchSize	NA	2	AoT-Vol2P246
22694571	Thalasseus bergii	Thalasseus bergii	IncuPeriod	NA	2	AoT-Vol2P246
22694571	Thalasseus bergii	Thalasseus bergii	EggLength	NA	NA	NA
22694571	Thalasseus bergii	Thalasseus bergii	EggWidth	NA	NA	NA
22694585	Thalasseus bernsteini	Thalasseus bernsteini	BodyLength	NA	2	HBW
22694585	Thalasseus bernsteini	Thalasseus bernsteini	BodyMass	NA	2	HBW
22694585	Thalasseus bernsteini	Thalasseus bernsteini	HeadLength	NA	NA	NA
22694585	Thalasseus bernsteini	Thalasseus bernsteini	TailLength	NA	NA	NA
22694585	Thalasseus bernsteini	Thalasseus bernsteini	TarsusLength	NA	NA	NA
22694585	Thalasseus bernsteini	Thalasseus bernsteini	WingLength	NA	NA	NA
22694585	Thalasseus bernsteini	Thalasseus bernsteini	ClutchSize	NA	3	AoT-Vol2P243
22694585	Thalasseus bernsteini	Thalasseus bernsteini	IncuPeriod	NA	2	HBW
22694585	Thalasseus bernsteini	Thalasseus bernsteini	EggLength	NA	NA	NA
22694585	Thalasseus bernsteini	Thalasseus bernsteini	EggWidth	NA	NA	NA
22690168	Columba pulchricollis	Columba pulchricollis	BodyLength	1	1	ASIZ-ASIZA0001183
22690168	Columba pulchricollis	Columba pulchricollis	BodyMass	NA	3	HBW
22690168	Columba pulchricollis	Columba pulchricollis	HeadLength	1	1	ASIZ-ASIZA0001183
22690168	Columba pulchricollis	Columba pulchricollis	TailLength	9	1	AoT-Vol2P314-3234;AoT-Vol2P314-11206;ASIZ-ASIZA0001183;AoT-Vol2P314-2633;AoT-Vol2P314-10323;AoT-Vol2P314-2388;AoT-Vol2P314-2358;AoT-Vol2P314-422;AoT-Vol2P314-2632
22690168	Columba pulchricollis	Columba pulchricollis	TarsusLength	9	1	AoT-Vol2P314-422;ASIZ-ASIZA0001183;AoT-Vol2P314-2633;AoT-Vol2P314-3234;AoT-Vol2P314-2388;AoT-Vol2P314-2632;AoT-Vol2P314-11206;AoT-Vol2P314-10323;AoT-Vol2P314-2358
22690168	Columba pulchricollis	Columba pulchricollis	WingLength	9	1	ASIZ-ASIZA0001183;AoT-Vol2P314-3234;AoT-Vol2P314-2632;AoT-Vol2P314-2633;AoT-Vol2P314-2388;AoT-Vol2P314-422;AoT-Vol2P314-11206;AoT-Vol2P314-2358;AoT-Vol2P314-10323
22690168	Columba pulchricollis	Columba pulchricollis	ClutchSize	NA	2	AoT-Vol2P315
22690168	Columba pulchricollis	Columba pulchricollis	IncuPeriod	NA	2	AoT-Vol2P315
22690168	Columba pulchricollis	Columba pulchricollis	EggLength	NA	NA	NA
22690168	Columba pulchricollis	Columba pulchricollis	EggWidth	NA	NA	NA
22690439	Streptopelia orientalis	Streptopelia orientalis	BodyLength	10	1	ASIZ-ASIZA0001181;ASIZ-ASIZA0000423;ASIZ-ASIZA0000449;ASIZ-ASIZA0000421;ASIZ-ASIZA0001315;ASIZ-ASIZA0001927;ASIZ-ASIZA0001939;ASIZ-ASIZA0001929;ASIZ-ASIZA0001277;ASIZ-ASIZA0000523
22690439	Streptopelia orientalis	Streptopelia orientalis	BodyMass	6	1	ASIZ-ASIZA0001181;ASIZ-ASIZA0000449;ASIZ-ASIZA0000421;ASIZ-ASIZA0000523;ASIZ-ASIZA0001315;ASIZ-ASIZA0001277
22690439	Streptopelia orientalis	Streptopelia orientalis	HeadLength	11	1	ASIZ-ASIZA0000448;ASIZ-ASIZA0000421;ASIZ-ASIZA0001181;ASIZ-ASIZA0000449;ASIZ-ASIZA0000423;ASIZ-ASIZA0001939;ASIZ-ASIZA0000523;ASIZ-ASIZA0001315;ASIZ-ASIZA0001929;ASIZ-ASIZA0001277;ASIZ-ASIZA0001927
22690439	Streptopelia orientalis	Streptopelia orientalis	TailLength	15	1	ASIZ-ASIZA0002090;AoT-Vol2P319-003173;AoT-Vol2P319-002164;AoT-Vol2P319-676;ASIZ-ASIZA0001277;AoT-Vol2P319-000394;ASIZ-ASIZA0000523;ASIZ-ASIZA0001315;ASIZ-ASIZA0001927;ASIZ-ASIZA0001939;ASIZ-ASIZA0000449;ASIZ-ASIZA0000448;ASIZ-ASIZA0001181;ASIZ-ASIZA0000421;ASIZ-ASIZA0000423
22690439	Streptopelia orientalis	Streptopelia orientalis	TarsusLength	16	1	ASIZ-ASIZA0001181;AoT-Vol2P319-000394;AoT-Vol2P319-003173;ASIZ-ASIZA0000423;ASIZ-ASIZA0000448;AoT-Vol2P319-002164;ASIZ-ASIZA0000523;AoT-Vol2P319-676;ASIZ-ASIZA0000421;ASIZ-ASIZA0000449;ASIZ-ASIZA0001927;ASIZ-ASIZA0001939;ASIZ-ASIZA0001929;ASIZ-ASIZA0001277;ASIZ-ASIZA0001315;ASIZ-ASIZA0002090
22690439	Streptopelia orientalis	Streptopelia orientalis	WingLength	16	1	ASIZ-ASIZA0000448;ASIZ-ASIZA0001181;ASIZ-ASIZA0000421;ASIZ-ASIZA0000423;ASIZ-ASIZA0000449;ASIZ-ASIZA0002090;ASIZ-ASIZA0000523;ASIZ-ASIZA0001939;ASIZ-ASIZA0001927;AoT-Vol2P319-676;ASIZ-ASIZA0001315;ASIZ-ASIZA0001929;AoT-Vol2P319-002164;AoT-Vol2P319-003173;ASIZ-ASIZA0001277;AoT-Vol2P319-000394
22690439	Streptopelia orientalis	Streptopelia orientalis	ClutchSize	NA	3	AoT-Vol2P319
22690439	Streptopelia orientalis	Streptopelia orientalis	IncuPeriod	NA	2	AoT-Vol2P319
22690439	Streptopelia orientalis	Streptopelia orientalis	EggLength	NA	NA	NA
22690439	Streptopelia orientalis	Streptopelia orientalis	EggWidth	NA	NA	NA
22690493	Streptopelia tranquebarica	Streptopelia tranquebarica	BodyLength	21	1	ASIZ-ASIZA0001182;ASIZ-ASIZA0001115;ASIZ-ASIZA0000149;ASIZ-ASIZA0000447;ASIZ-ASIZA0001429;ASIZ-ASIZA0001093;ASIZ-ASIZA0001367;ASIZ-ASIZA0001357;ASIZ-ASIZA0000640;ASIZ-ASIZA0001022;ASIZ-ASIZA0002063;ASIZ-ASIZA0001363;ASIZ-ASIZA0001328;ASIZ-ASIZA0000692;ASIZ-ASIZA0001107;ASIZ-ASIZA0000691;ASIZ-ASIZA0001017;ASIZ-ASIZA0000554;ASIZ-ASIZA0002082;ASIZ-ASIZA0000515;ASIZ-ASIZA0000561
22690493	Streptopelia tranquebarica	Streptopelia tranquebarica	BodyMass	20	1	ASIZ-ASIZA0000478;ASIZ-ASIZA0001022;ASIZ-ASIZA0001328;ASIZ-ASIZA0001367;ASIZ-ASIZA0000554;ASIZ-ASIZA0000149;ASIZ-ASIZA0000447;ASIZ-ASIZA0001291;ASIZ-ASIZA0001182;ASIZ-ASIZA0000515;ASIZ-ASIZA0001017;MAPS-2013B104;ASIZ-ASIZA0001115;ASIZ-ASIZA0001429;ASIZ-ASIZA0001363;ASIZ-ASIZA0000561;ASIZ-ASIZA0001357;ASIZ-ASIZA0001093;ASIZ-ASIZA0000795;ASIZ-ASIZA0001107
22690493	Streptopelia tranquebarica	Streptopelia tranquebarica	HeadLength	26	1	MAPS-2013B104;ASIZ-ASIZA0000554;ASIZ-ASIZA0000561;ASIZ-ASIZA0000501;ASIZ-ASIZA0000691;ASIZ-ASIZA0001357;ASIZ-ASIZA0001107;ASIZ-ASIZA0001022;ASIZ-ASIZA0000447;ASIZ-ASIZA0000692;ASIZ-ASIZA0001291;ASIZ-ASIZA0000149;ASIZ-ASIZA0001093;ASIZ-ASIZA0002082;ASIZ-ASIZA0001367;ASIZ-ASIZA0000515;ASIZ-ASIZA0001017;ASIZ-ASIZA0001429;ASIZ-ASIZA0001363;ASIZ-ASIZA0001328;ASIZ-ASIZA0001182;ASIZ-ASIZA0001115;ASIZ-AS…
22690493	Streptopelia tranquebarica	Streptopelia tranquebarica	TailLength	35	1	MAPS-2013B104;ASIZ-ASIZA0000478;AoT-Vol2P326-004065;ASIZ-ASIZA0000149;ASIZ-ASIZA0000640;ASIZ-ASIZA0000501;ASIZ-ASIZA0000554;ASIZ-ASIZA0000691;ASIZ-ASIZA0001022;AoT-Vol2P326-005217;AoT-Vol2P326-004557;AoT-Vol2P326-004555;AoT-Vol2P326-005238;AoT-Vol2P326-004567;AoT-Vol2P326-005276;ASIZ-ASIZA0000515;ASIZ-ASIZA0000795;ASIZ-ASIZA0000692;ASIZ-ASIZA0001107;ASIZ-ASIZA0001357;ASIZ-ASIZA0001328;ASIZ-ASIZA0…
22690493	Streptopelia tranquebarica	Streptopelia tranquebarica	TarsusLength	36	1	AoT-Vol2P326-004555;AoT-Vol2P326-004557;AoT-Vol2P326-005217;AoT-Vol2P326-004065;AoT-Vol2P326-005276;AoT-Vol2P326-005238;AoT-Vol2P326-005389;AoT-Vol2P326-004567;AoT-Vol2P326-005218;ASIZ-ASIZA0001022;ASIZ-ASIZA0000447;AoT-Vol2P326-004556;ASIZ-ASIZA0000501;ASIZ-ASIZA0001291;ASIZ-ASIZA0000795;ASIZ-ASIZA0000692;ASIZ-ASIZA0000691;ASIZ-ASIZA0000478;ASIZ-ASIZA0000640;ASIZ-ASIZA0000554;ASIZ-ASIZA0001357;A…
22690493	Streptopelia tranquebarica	Streptopelia tranquebarica	WingLength	36	1	ASIZ-ASIZA0000478;ASIZ-ASIZA0001291;ASIZ-ASIZA0001328;ASIZ-ASIZA0000149;ASIZ-ASIZA0000501;ASIZ-ASIZA0000692;ASIZ-ASIZA0000554;AoT-Vol2P326-005276;ASIZ-ASIZA0001357;ASIZ-ASIZA0001022;ASIZ-ASIZA0000640;AoT-Vol2P326-005217;ASIZ-ASIZA0001182;ASIZ-ASIZA0000691;AoT-Vol2P326-005389;AoT-Vol2P326-004557;ASIZ-ASIZA0000795;ASIZ-ASIZA0001107;ASIZ-ASIZA0001429;ASIZ-ASIZA0001363;ASIZ-ASIZA0001367;AoT-Vol2P326-…
22690493	Streptopelia tranquebarica	Streptopelia tranquebarica	ClutchSize	NA	3	AoT-Vol2P323
22690493	Streptopelia tranquebarica	Streptopelia tranquebarica	IncuPeriod	NA	NA	NA
22690493	Streptopelia tranquebarica	Streptopelia tranquebarica	EggLength	NA	3	AoT-Vol2P327
22690493	Streptopelia tranquebarica	Streptopelia tranquebarica	EggWidth	NA	3	AoT-Vol2P327
60482887	Spilopelia chinensis	Streptopelia chinensis	BodyLength	17	1	ASIZ-ASIZA0001324;ASIZ-ASIZA0001064;ASIZ-ASIZA0001364;ASIZ-ASIZA0001430;ASIZ-ASIZA0001368;ASIZ-ASIZA0001221;ASIZ-ASIZA0000945;ASIZ-ASIZA0002203;ASIZ-ASIZA0000984;ASIZ-ASIZA0001688;ASIZ-ASIZA0000707;ASIZ-ASIZA0001602;ASIZ-ASIZA0001184;ASIZ-ASIZA0000602;ASIZ-ASIZA0001425;ASIZ-ASIZA0000560;ASIZ-ASIZA0001546
60482887	Spilopelia chinensis	Streptopelia chinensis	BodyMass	19	1	MAPS-2012B352;ASIZ-ASIZA0001064;ASIZ-ASIZA0001430;ASIZ-ASIZA0001425;ASIZ-ASIZA0001546;ASIZ-ASIZA0000945;ASIZ-ASIZA0000409;ASIZ-ASIZA0000984;ASIZ-ASIZA0000602;ASIZ-ASIZA0000446;ASIZ-ASIZA0000444;ASIZ-ASIZA0001364;ASIZ-ASIZA0001221;ASIZ-ASIZA0001431;ASIZ-ASIZA0000560;ASIZ-ASIZA0000408;MAPS-2012B085;ASIZ-ASIZA0001324;ASIZ-ASIZA0001184
60482887	Spilopelia chinensis	Streptopelia chinensis	HeadLength	25	1	ASIZ-ASIZA0000446;ASIZ-ASIZA0001368;ASIZ-ASIZA0001064;ASIZ-ASIZA0000945;ASIZ-ASIZA0001431;ASIZ-ASIZA0000444;MAPS-2012B085;ASIZ-ASIZA0001364;ASIZ-ASIZA0000984;ASIZ-ASIZA0000408;ASIZ-ASIZA0000671;MAPS-2012B352;ASIZ-ASIZA0001430;ASIZ-ASIZA0000409;ASIZ-ASIZA0002203;ASIZ-ASIZA0001324;ASIZ-ASIZA0001221;ASIZ-ASIZA0000560;ASIZ-ASIZA0001602;ASIZ-ASIZA0000602;ASIZ-ASIZA0001583;ASIZ-ASIZA0001425;ASIZ-ASIZA0…
60482887	Spilopelia chinensis	Streptopelia chinensis	TailLength	27	1	ASIZ-ASIZA0001364;ASIZ-ASIZA0000444;ASIZ-ASIZA0001221;ASIZ-ASIZA0000560;AoT-Vol2P319-386;ASIZ-ASIZA0000707;ASIZ-ASIZA0000602;ASIZ-ASIZA0000945;ASIZ-ASIZA0001324;ASIZ-ASIZA0000984;ASIZ-ASIZA0001368;ASIZ-ASIZA0002203;ASIZ-ASIZA0001431;MAPS-2012B352;ASIZ-ASIZA0001430;MAPS-2012B085;ASIZ-ASIZA0000446;ASIZ-ASIZA0000408;ASIZ-ASIZA0001425;AoT-Vol2P319-2021;ASIZ-ASIZA0001583;ASIZ-ASIZA0001184;ASIZ-ASIZA00…
60482887	Spilopelia chinensis	Streptopelia chinensis	TarsusLength	27	1	ASIZ-ASIZA0000444;ASIZ-ASIZA0000409;ASIZ-ASIZA0000671;AoT-Vol2P319-386;AoT-Vol2P319-2021;ASIZ-ASIZA0001430;AoT-Vol2P319-w953;ASIZ-ASIZA0001364;ASIZ-ASIZA0001431;ASIZ-ASIZA0001425;ASIZ-ASIZA0001688;ASIZ-ASIZA0000408;ASIZ-ASIZA0000602;ASIZ-ASIZA0001368;ASIZ-ASIZA0001324;ASIZ-ASIZA0001221;ASIZ-ASIZA0000945;ASIZ-ASIZA0000984;ASIZ-ASIZA0001184;ASIZ-ASIZA0000446;MAPS-2012B085;ASIZ-ASIZA0001546;ASIZ-ASI…
60482887	Spilopelia chinensis	Streptopelia chinensis	WingLength	29	1	MAPS-2012B085;MAPS-2012B352;ASIZ-ASIZA0001368;ASIZ-ASIZA0001602;ASIZ-ASIZA0000444;ASIZ-ASIZA0001364;ASIZ-ASIZA0000409;ASIZ-ASIZA0000560;ASIZ-ASIZA0000707;ASIZ-ASIZA0000945;ASIZ-ASIZA0000984;AoT-Vol2P319-w953;ASIZ-ASIZA0001430;ASIZ-ASIZA0001221;AoT-Vol2P319-386;ASIZ-ASIZA0001431;ASIZ-ASIZA0001688;ASIZ-ASIZA0001324;ASIZ-ASIZA0001064;ASIZ-ASIZA0001425;ASIZ-ASIZA0000408;ASIZ-ASIZA0000602;ASIZ-ASIZA00…
60482887	Spilopelia chinensis	Streptopelia chinensis	ClutchSize	NA	3	AoT-Vol2P322
60482887	Spilopelia chinensis	Streptopelia chinensis	IncuPeriod	NA	2	HBW
60482887	Spilopelia chinensis	Streptopelia chinensis	EggLength	NA	3	AoT-Vol2P322
60482887	Spilopelia chinensis	Streptopelia chinensis	EggWidth	NA	3	AoT-Vol2P322
22690553	Macropygia tenuirostris	Macropygia tenuirostris	BodyLength	1	1	ASIZ-ASIZA0000073
22690553	Macropygia tenuirostris	Macropygia tenuirostris	BodyMass	NA	2	HBW
22690553	Macropygia tenuirostris	Macropygia tenuirostris	HeadLength	1	1	ASIZ-ASIZA0000073
22690553	Macropygia tenuirostris	Macropygia tenuirostris	TailLength	2	1	ASIZ-ASIZA0000073;AoT-Vol2P330-000700
22690553	Macropygia tenuirostris	Macropygia tenuirostris	TarsusLength	2	1	AoT-Vol2P330-000700;ASIZ-ASIZA0000073
22690553	Macropygia tenuirostris	Macropygia tenuirostris	WingLength	2	1	ASIZ-ASIZA0000073;AoT-Vol2P330-000700
22690553	Macropygia tenuirostris	Macropygia tenuirostris	ClutchSize	NA	3	HBW
22690553	Macropygia tenuirostris	Macropygia tenuirostris	IncuPeriod	NA	NA	NA
22690553	Macropygia tenuirostris	Macropygia tenuirostris	EggLength	NA	3	AoT-Vol2P330
22690553	Macropygia tenuirostris	Macropygia tenuirostris	EggWidth	NA	3	AoT-Vol2P330
22725538	Chalcophaps indica	Chalcophaps indica	BodyLength	22	1	ASIZ-ASIZA0000401;ASIZ-ASIZA0000771;ASIZ-ASIZA0001416;ASIZ-ASIZA0002045;ASIZ-ASIZA0000591;ASIZ-ASIZA0001798;ASIZ-ASIZA0001417;ASIZ-ASIZA0001274;ASIZ-ASIZA0000459;ASIZ-ASIZA0000056;ASIZ-ASIZA0001146;ASIZ-ASIZA0001808;ASIZ-ASIZA0001734;ASIZ-ASIZA0002029;ASIZ-ASIZA0001981;ASIZ-ASIZA0002075;ASIZ-ASIZA0001984;ASIZ-ASIZA0001940;ASIZ-ASIZA0001992;ASIZ-ASIZA0001138;ASIZ-ASIZA0000252;ASIZ-ASIZA0000544
22725538	Chalcophaps indica	Chalcophaps indica	BodyMass	79	1	MAPS-20141280;MAPS-20120537;MAPS-20080079;MAPS-20158067;MAPS-20090343;ASIZ-ASIZA0001520;MAPS-20151059;ASIZ-ASIZA0000401;MAPS-20131712;MAPS-2013R039;MAPS-20100536;MAPS-20120618;MAPS-20131578;MAPS-20120619;MAPS-20131762;ASIZ-ASIZA0001417;MAPS-20131907;MAPS-20131553;ASIZ-ASIZA0001416;ASIZ-ASIZA0000771;ASIZ-ASIZA0000459;MAPS-20131552;MAPS-20141244;MAPS-20158107;MAPS-20090596;MAPS-20131528;ASIZ-ASIZA0…
22725538	Chalcophaps indica	Chalcophaps indica	HeadLength	91	1	MAPS-20141280;MAPS-20141061;MAPS-20120051;MAPS-20158067;MAPS-20151059;ASIZ-ASIZA0000583;MAPS-20141050;MAPS-20140954;MAPS-20090343;MAPS-20110863;MAPS-20120618;MAPS-20120619;MAPS-20131712;ASIZ-ASIZA0001798;ASIZ-ASIZA0000451;MAPS-20131877;MAPS-20141000;MAPS-2013R039;ASIZ-ASIZA0001417;MAPS-20141301;ASIZ-ASIZA0000056;MAPS-20090596;MAPS-20100433;MAPS-20100159;MAPS-20151131;MAPS-20110680;MAPS-20131578;M…
22725538	Chalcophaps indica	Chalcophaps indica	TailLength	99	1	MAPS-20140987;AoT-Vol2P333-000665;MAPS-20090428;MAPS-20141000;MAPS-20158137;AoT-Vol2P333-000633;MAPS-20141061;MAPS-20141301;ASIZ-ASIZA0001808;AoT-Vol2P333-000259;MAPS-20120051;MAPS-20131762;MAPS-20131798;ASIZ-ASIZA0000771;AoT-Vol2P333-000338;MAPS-20131553;AoT-Vol2P333-000260;ASIZ-ASIZA0000401;MAPS-20131528;MAPS-20110845;AoT-Vol2P333-002372;AoT-Vol2P333-002392;MAPS-20131688;MAPS-20131578;MAPS-2012…
22725538	Chalcophaps indica	Chalcophaps indica	TarsusLength	103	1	ASIZ-ASIZA0001138;MAPS-20090552;MAPS-20100536;MAPS-20131712;ASIZ-ASIZA0001520;MAPS-20131528;AoT-Vol2P333-000338;MAPS-20090343;AoT-Vol2P333-002372;AoT-Vol2P333-002392;AoT-Vol2P333-000260;ASIZ-ASIZA0000401;AoT-Vol2P333-000665;ASIZ-ASIZA0000056;MAPS-20131688;ASIZ-ASIZA0000583;ASIZ-ASIZA0001417;AoT-Vol2P333-W602;ASIZ-ASIZA0001146;ASIZ-ASIZA0000451;MAPS-20158067;AoT-Vol2P333-000633;ASIZ-ASIZA0000771;A…
22725538	Chalcophaps indica	Chalcophaps indica	WingLength	104	1	MAPS-20080079;MAPS-20080084;MAPS-20080101;MAPS-20090129;MAPS-20090198;MAPS-20090293;MAPS-20090342;MAPS-20090343;MAPS-20090428;MAPS-20090552;MAPS-20090596;MAPS-20090597;MAPS-20100159;MAPS-20100160;MAPS-20100217;MAPS-20100433;MAPS-20100536;MAPS-20110340;MAPS-20110389;MAPS-20110402;MAPS-20110568;MAPS-20110680;MAPS-20110845;MAPS-20110846;MAPS-20110863;MAPS-20110864;MAPS-20120051;MAPS-20120535;MAPS-20…
22725538	Chalcophaps indica	Chalcophaps indica	ClutchSize	NA	3	AoT-Vol2P334
22725538	Chalcophaps indica	Chalcophaps indica	IncuPeriod	NA	2	AoT-Vol2P334
22725538	Chalcophaps indica	Chalcophaps indica	EggLength	NA	NA	NA
22725538	Chalcophaps indica	Chalcophaps indica	EggWidth	NA	NA	NA
22691283	Treron sieboldii	Treron sieboldii	BodyLength	12	1	ASIZ-ASIZA0001615;ASIZ-ASIZA0001545;ASIZ-ASIZA0001401;ASIZ-ASIZA0001543;ASIZ-ASIZA0002060;ASIZ-ASIZA0000921;ASIZ-ASIZA0001521;ASIZ-ASIZA0001207;ASIZ-ASIZA0000922;ASIZ-ASIZA0001857;ASIZ-ASIZA0001386;ASIZ-ASIZA0001635
22691283	Treron sieboldii	Treron sieboldii	BodyMass	6	1	ASIZ-ASIZA0001543;ASIZ-ASIZA0001545;ASIZ-ASIZA0001207;ASIZ-ASIZA0001401;ASIZ-ASIZA0001521;ASIZ-ASIZA0001386
22691283	Treron sieboldii	Treron sieboldii	HeadLength	10	1	ASIZ-ASIZA0001635;ASIZ-ASIZA0001615;ASIZ-ASIZA0000921;ASIZ-ASIZA0001401;ASIZ-ASIZA0001386;ASIZ-ASIZA0000922;ASIZ-ASIZA0001545;ASIZ-ASIZA0002060;ASIZ-ASIZA0001543;ASIZ-ASIZA0001857
22691283	Treron sieboldii	Treron sieboldii	TailLength	21	1	ASIZ-ASIZA0001615;AoT-Vol2P339-3456;AoT-Vol2P339-003656;AoT-Vol2P339-003935;AoT-Vol2P339-010360;ASIZ-ASIZA0001545;AoT-Vol2P339-1666;ASIZ-ASIZA0001207;ASIZ-ASIZA0002060;AoT-Vol2P339-002166;AoT-Vol2P339-3489;AoT-Vol2P339-001635;ASIZ-ASIZA0001401;ASIZ-ASIZA0001857;ASIZ-ASIZA0000922;ASIZ-ASIZA0000921;AoT-Vol2P339-W601;ASIZ-ASIZA0001386;ASIZ-ASIZA0001521;ASIZ-ASIZA0001543;ASIZ-ASIZA0001635
22691283	Treron sieboldii	Treron sieboldii	TarsusLength	22	1	AoT-Vol2P339-003656;AoT-Vol2P339-001635;AoT-Vol2P339-1666;ASIZ-ASIZA0001207;ASIZ-ASIZA0001635;AoT-Vol2P339-002166;ASIZ-ASIZA0000921;AoT-Vol2P339-003935;AoT-Vol2P339-010067;AoT-Vol2P339-010360;ASIZ-ASIZA0001386;AoT-Vol2P339-3456;AoT-Vol2P339-3489;ASIZ-ASIZA0001401;ASIZ-ASIZA0001543;ASIZ-ASIZA0001615;ASIZ-ASIZA0001545;AoT-Vol2P339-W601;ASIZ-ASIZA0000922;ASIZ-ASIZA0001857;ASIZ-ASIZA0002060;ASIZ-ASIZ…
22691283	Treron sieboldii	Treron sieboldii	WingLength	22	1	ASIZ-ASIZA0001615;AoT-Vol2P339-010066;ASIZ-ASIZA0001545;ASIZ-ASIZA0001207;AoT-Vol2P339-003656;AoT-Vol2P339-W601;AoT-Vol2P339-3456;ASIZ-ASIZA0001386;ASIZ-ASIZA0000921;AoT-Vol2P339-003935;ASIZ-ASIZA0001401;AoT-Vol2P339-002166;AoT-Vol2P339-010360;AoT-Vol2P339-1666;ASIZ-ASIZA0002060;ASIZ-ASIZA0001635;ASIZ-ASIZA0001543;ASIZ-ASIZA0001521;ASIZ-ASIZA0000922;AoT-Vol2P339-001635;ASIZ-ASIZA0001857;AoT-Vol2P…
22691283	Treron sieboldii	Treron sieboldii	ClutchSize	NA	3	AoT-Vol2P340
22691283	Treron sieboldii	Treron sieboldii	IncuPeriod	NA	3	AoT-Vol2P340
22691283	Treron sieboldii	Treron sieboldii	EggLength	NA	3	AoT-Vol2P340
22691283	Treron sieboldii	Treron sieboldii	EggWidth	NA	3	AoT-Vol2P340
22727539	Treron formosae	Treron formosae	BodyLength	1	1	ASIZ-ASIZA0000051
22727539	Treron formosae	Treron formosae	BodyMass	1	1	ASIZ-ASIZA0000051
22727539	Treron formosae	Treron formosae	HeadLength	1	1	ASIZ-ASIZA0000051
22727539	Treron formosae	Treron formosae	TailLength	5	1	AoT-Vol2P344-005391;AoT-Vol2P344-009793;AoT-Vol2P344-003205;ASIZ-ASIZA0000051;AoT-Vol2P344-003133
22727539	Treron formosae	Treron formosae	TarsusLength	5	1	AoT-Vol2P344-003133;AoT-Vol2P344-005391;AoT-Vol2P344-009793;AoT-Vol2P344-003205;ASIZ-ASIZA0000051
22727539	Treron formosae	Treron formosae	WingLength	5	1	AoT-Vol2P344-009793;AoT-Vol2P344-005391;ASIZ-ASIZA0000051;AoT-Vol2P344-003133;AoT-Vol2P344-003205
22727539	Treron formosae	Treron formosae	ClutchSize	NA	3	AoT-Vol2P344
22727539	Treron formosae	Treron formosae	IncuPeriod	NA	NA	NA
22727539	Treron formosae	Treron formosae	EggLength	NA	NA	NA
22727539	Treron formosae	Treron formosae	EggWidth	NA	NA	NA
22691346	Ramphiculus leclancheri	Ptilinopus leclancheri	BodyLength	NA	2	HBW
22691346	Ramphiculus leclancheri	Ptilinopus leclancheri	BodyMass	NA	2	HBW
22691346	Ramphiculus leclancheri	Ptilinopus leclancheri	HeadLength	NA	NA	NA
22691346	Ramphiculus leclancheri	Ptilinopus leclancheri	TailLength	NA	NA	NA
22691346	Ramphiculus leclancheri	Ptilinopus leclancheri	TarsusLength	NA	NA	NA
22691346	Ramphiculus leclancheri	Ptilinopus leclancheri	WingLength	NA	NA	NA
22691346	Ramphiculus leclancheri	Ptilinopus leclancheri	ClutchSize	NA	3	AoT-Vol2P347
22691346	Ramphiculus leclancheri	Ptilinopus leclancheri	IncuPeriod	NA	NA	NA
22691346	Ramphiculus leclancheri	Ptilinopus leclancheri	EggLength	NA	NA	NA
22691346	Ramphiculus leclancheri	Ptilinopus leclancheri	EggWidth	NA	NA	NA
22684254	Centropus bengalensis	Centropus bengalensis	BodyLength	11	1	ASIZ-ASIZA0000772;ASIZ-ASIZA0001158;ASIZ-ASIZA0001946;ASIZ-ASIZA0000266;ASIZ-ASIZA0001248;ASIZ-ASIZA0001246;ASIZ-ASIZA0001178;ASIZ-ASIZA0001402;ASIZ-ASIZA0000953;ASIZ-ASIZA0000052;ASIZ-ASIZA0001338
22684254	Centropus bengalensis	Centropus bengalensis	BodyMass	11	1	ASIZ-ASIZA0000772;ASIZ-ASIZA0001338;ASIZ-ASIZA0001158;ASIZ-ASIZA0001211;ASIZ-ASIZA0000266;MAPS-20120464;ASIZ-ASIZA0001248;ASIZ-ASIZA0001178;ASIZ-ASIZA0001246;ASIZ-ASIZA0000052;ASIZ-ASIZA0001402
22684254	Centropus bengalensis	Centropus bengalensis	HeadLength	12	1	MAPS-20120464;ASIZ-ASIZA0000772;ASIZ-ASIZA0001946;ASIZ-ASIZA0001158;ASIZ-ASIZA0001248;ASIZ-ASIZA0000953;ASIZ-ASIZA0001211;ASIZ-ASIZA0001178;ASIZ-ASIZA0001246;ASIZ-ASIZA0001338;ASIZ-ASIZA0001402;ASIZ-ASIZA0000052
22684254	Centropus bengalensis	Centropus bengalensis	TailLength	28	1	MAPS-20120464;ASIZ-ASIZA0000772;ASIZ-ASIZA0001178;ASIZ-ASIZA0001246;ASIZ-ASIZA0001946;AoT-Vol2P379-3005;AoT-Vol2P379-5822;AoT-Vol2P379-5852;AoT-Vol2P379-2771;ASIZ-ASIZA0001158;ASIZ-ASIZA0001248;ASIZ-ASIZA0000266;ASIZ-ASIZA0000953;ASIZ-ASIZA0000052;AoT-Vol2P379-4334;ASIZ-ASIZA0001402;ASIZ-ASIZA0001338;AoT-Vol2P379-2097;AoT-Vol2P379-1943;AoT-Vol2P379-1372;AoT-Vol2P379-00599;AoT-Vol2P379-4046;AoT-Vo…
22684254	Centropus bengalensis	Centropus bengalensis	TarsusLength	29	1	AoT-Vol2P379-2771;ASIZ-ASIZA0000266;AoT-Vol2P379-4334;AoT-Vol2P379-4046;ASIZ-ASIZA0000772;AoT-Vol2P379-5822;AoT-Vol2P379-5852;ASIZ-ASIZA0000052;ASIZ-ASIZA0001946;AoT-Vol2P379-2099;ASIZ-ASIZA0001248;AoT-Vol2P379-2322;MAPS-20120464;AoT-Vol2P379-3005;AoT-Vol2P379-1943;ASIZ-ASIZA0001158;AoT-Vol2P379-3301;ASIZ-ASIZA0001338;ASIZ-ASIZA0001178;ASIZ-ASIZA0001246;ASIZ-ASIZA0000953;AoT-Vol2P379-1375;AoT-Vol…
22684254	Centropus bengalensis	Centropus bengalensis	WingLength	29	1	ASIZ-ASIZA0000772;AoT-Vol2P379-2771;ASIZ-ASIZA0000266;ASIZ-ASIZA0001946;ASIZ-ASIZA0001248;AoT-Vol2P379-2097;AoT-Vol2P379-5852;AoT-Vol2P379-5822;ASIZ-ASIZA0001338;ASIZ-ASIZA0001158;ASIZ-ASIZA0000953;AoT-Vol2P379-3005;ASIZ-ASIZA0001402;ASIZ-ASIZA0001178;ASIZ-ASIZA0001246;ASIZ-ASIZA0001211;ASIZ-ASIZA0000052;AoT-Vol2P379-1533;AoT-Vol2P379-4046;AoT-Vol2P379-2322;AoT-Vol2P379-1372;AoT-Vol2P379-1943;AoT…
22684254	Centropus bengalensis	Centropus bengalensis	ClutchSize	NA	2	AoT-Vol2P380
22684254	Centropus bengalensis	Centropus bengalensis	IncuPeriod	NA	NA	NA
22684254	Centropus bengalensis	Centropus bengalensis	EggLength	NA	3	AoT-Vol2P380
22684254	Centropus bengalensis	Centropus bengalensis	EggWidth	NA	3	AoT-Vol2P380
22728111	Hierococcyx sparverioides	Hierococcyx sparverioides	BodyLength	2	1	ASIZ-ASIZA0001760;ASIZ-ASIZA0000684
22728111	Hierococcyx sparverioides	Hierococcyx sparverioides	BodyMass	NA	2	HBW
22728111	Hierococcyx sparverioides	Hierococcyx sparverioides	HeadLength	4	1	ASIZ-ASIZA0001081;ASIZ-ASIZA0001760;ASIZ-ASIZA0000106;ASIZ-ASIZA0000684
22728111	Hierococcyx sparverioides	Hierococcyx sparverioides	TailLength	5	1	ASIZ-ASIZA0001760;AoT-Vol2P357-007612;ASIZ-ASIZA0000684;AoT-Vol2P357-10061;AoT-Vol2P357-007354
22728111	Hierococcyx sparverioides	Hierococcyx sparverioides	TarsusLength	6	1	AoT-Vol2P357-007612;AoT-Vol2P357-10061;AoT-Vol2P357-007354;ASIZ-ASIZA0000684;ASIZ-ASIZA0001081;ASIZ-ASIZA0001760
22728111	Hierococcyx sparverioides	Hierococcyx sparverioides	WingLength	7	1	AoT-Vol2P357-007612;ASIZ-ASIZA0001081;AoT-Vol2P357-10061;ASIZ-ASIZA0000684;ASIZ-ASIZA0001760;ASIZ-ASIZA0000106;AoT-Vol2P357-007354
22728111	Hierococcyx sparverioides	Hierococcyx sparverioides	ClutchSize	NA	NA	NA
22728111	Hierococcyx sparverioides	Hierococcyx sparverioides	IncuPeriod	NA	2	HBW
22728111	Hierococcyx sparverioides	Hierococcyx sparverioides	EggLength	NA	2	HBW
22728111	Hierococcyx sparverioides	Hierococcyx sparverioides	EggWidth	NA	2	HBW
61450351	Cuculus saturatus	Cuculus optatus	BodyLength	3	1	ASIZ-ASIZA0001594;ASIZ-ASIZA0002210;ASIZ-ASIZA0001299
61450351	Cuculus saturatus	Cuculus optatus	BodyMass	2	1	ASIZ-ASIZA0000121;ASIZ-ASIZA0001299
61450351	Cuculus saturatus	Cuculus optatus	HeadLength	4	1	ASIZ-ASIZA0001594;ASIZ-ASIZA0002210;ASIZ-ASIZA0000121;ASIZ-ASIZA0001299
61450351	Cuculus saturatus	Cuculus optatus	TailLength	5	1	ASIZ-ASIZA0000332;ASIZ-ASIZA0002210;ASIZ-ASIZA0001594;ASIZ-ASIZA0001299;AoT-Vol2P360-4422
61450351	Cuculus saturatus	Cuculus optatus	TarsusLength	6	1	ASIZ-ASIZA0000121;ASIZ-ASIZA0001299;ASIZ-ASIZA0001594;ASIZ-ASIZA0000332;ASIZ-ASIZA0002210;AoT-Vol2P360-4422
61450351	Cuculus saturatus	Cuculus optatus	WingLength	6	1	ASIZ-ASIZA0000332;ASIZ-ASIZA0001594;ASIZ-ASIZA0000121;ASIZ-ASIZA0002210;AoT-Vol2P360-4422;ASIZ-ASIZA0001299
61450351	Cuculus saturatus	Cuculus optatus	ClutchSize	NA	3	AoT-Vol2P367
61450351	Cuculus saturatus	Cuculus optatus	IncuPeriod	NA	NA	NA
61450351	Cuculus saturatus	Cuculus optatus	EggLength	NA	3	AoT-Vol2P367
61450351	Cuculus saturatus	Cuculus optatus	EggWidth	NA	3	AoT-Vol2P367
22688522	Tyto longimembris	Tyto longimembris	BodyLength	NA	2	HBW
22688522	Tyto longimembris	Tyto longimembris	BodyMass	1	1	ASIZ-ASIZA0000379
22688522	Tyto longimembris	Tyto longimembris	HeadLength	1	1	ASIZ-ASIZA0000379
22688522	Tyto longimembris	Tyto longimembris	TailLength	5	1	AoT-Vol2P387-3352;AoT-Vol2P387-5875;AoT-Vol2P387-8134;ASIZ-ASIZA0000379;AoT-Vol2P387-8609
22688522	Tyto longimembris	Tyto longimembris	TarsusLength	5	1	AoT-Vol2P387-3352;ASIZ-ASIZA0000379;AoT-Vol2P387-8609;AoT-Vol2P387-5875;AoT-Vol2P387-8134
22688522	Tyto longimembris	Tyto longimembris	WingLength	4	1	AoT-Vol2P387-3352;AoT-Vol2P387-5875;AoT-Vol2P387-8134;AoT-Vol2P387-8609
22688522	Tyto longimembris	Tyto longimembris	ClutchSize	3	2	AoT-Vol2P388
22688522	Tyto longimembris	Tyto longimembris	IncuPeriod	NA	3	HBW
22688522	Tyto longimembris	Tyto longimembris	EggLength	NA	3	AoT-Vol2P388
22688522	Tyto longimembris	Tyto longimembris	EggWidth	NA	3	AoT-Vol2P388
22688579	Otus spilocephalus	Otus spilocephalus	BodyLength	16	1	ASIZ-ASIZA0001092;ASIZ-ASIZA0000976;ASIZ-ASIZA0002132;ASIZ-ASIZA0001307;ASIZ-ASIZA0000715;ASIZ-ASIZA0000113;ASIZ-ASIZA0001461;ASIZ-ASIZA0001440;ASIZ-ASIZA0001089;ASIZ-ASIZA0001452;ASIZ-ASIZA0001493;ASIZ-ASIZA0000530;ASIZ-ASIZA0002204;ASIZ-ASIZA0001314;ASIZ-ASIZA0000271;ASIZ-ASIZA0000537
22688579	Otus spilocephalus	Otus spilocephalus	BodyMass	18	1	ASIZ-ASIZA0001089;ASIZ-ASIZA0000976;ASIZ-ASIZA0001440;ASIZ-ASIZA0001493;ASIZ-ASIZA0000565;ASIZ-ASIZA0000271;ASIZ-ASIZA0000537;ASIZ-ASIZA0000113;ASIZ-ASIZA0001092;ASIZ-ASIZA0001307;ASIZ-ASIZA0001452;ASIZ-ASIZA0000530;MAPS-20100116;ASIZ-ASIZA0001314;MAPS-20100520;ASIZ-ASIZA0001461;MAPS-20090695;MAPS-20110324
22688579	Otus spilocephalus	Otus spilocephalus	HeadLength	27	1	ASIZ-ASIZA0001307;ASIZ-ASIZA0000832;ASIZ-ASIZA0000565;ASIZ-ASIZA0000530;ASIZ-ASIZA0001092;ASIZ-ASIZA0000715;ASIZ-ASIZA0000537;ASIZ-ASIZA0001089;ASIZ-ASIZA0001440;ASIZ-ASIZA0001452;ASIZ-ASIZA0000261;ASIZ-ASIZA0001461;ASIZ-ASIZA0001493;MAPS-20100520;ASIZ-ASIZA0000976;ASIZ-ASIZA0000644;ASIZ-ASIZA0002025;ASIZ-ASIZA0000271;ASIZ-ASIZA0001314;MAPS-20090484;ASIZ-ASIZA0001793;ASIZ-ASIZA0001986;ASIZ-ASIZA0…
22688579	Otus spilocephalus	Otus spilocephalus	TailLength	43	1	ASIZ-ASIZA0001440;ASIZ-ASIZA0001493;ASIZ-ASIZA0001452;ASIZ-ASIZA0001089;ASIZ-ASIZA0001307;MAPS-20090484;MAPS-20090695;ASIZ-ASIZA0001314;ASIZ-ASIZA0000530;AoT-Vol2P396-00120;AoT-Vol2P396-5307;ASIZ-ASIZA0002132;AoT-Vol2P396-1217;MAPS-20100116;ASIZ-ASIZA0001461;ASIZ-ASIZA0000565;AoT-Vol2P396-4784;ASIZ-ASIZA0000832;ASIZ-ASIZA0000644;ASIZ-ASIZA0001092;MAPS-20100520;ASIZ-ASIZA0000113;ASIZ-ASIZA0002025;…
22688579	Otus spilocephalus	Otus spilocephalus	TarsusLength	43	1	AoT-Vol2P396-8665;AoT-Vol2P396-007832;AoT-Vol2P396-1808;ASIZ-ASIZA0001461;AoT-Vol2P396-00120;AoT-Vol2P396-269;AoT-Vol2P396-5306;AoT-Vol2P396-1318;AoT-Vol2P396-007773;AoT-Vol2P396-4856;AoT-Vol2P396-4784;AoT-Vol2P396-1217;AoT-Vol2P396-5859;ASIZ-ASIZA0000565;AoT-Vol2P396-1700;ASIZ-ASIZA0000537;AoT-Vol2P396-1154;AoT-Vol2P396-5061;AoT-Vol2P396-5307;ASIZ-ASIZA0000715;ASIZ-ASIZA0000271;ASIZ-ASIZA0001092…
22688579	Otus spilocephalus	Otus spilocephalus	WingLength	44	1	ASIZ-ASIZA0000565;ASIZ-ASIZA0000644;ASIZ-ASIZA0001493;ASIZ-ASIZA0001089;ASIZ-ASIZA0001307;ASIZ-ASIZA0001461;ASIZ-ASIZA0001452;ASIZ-ASIZA0001092;AoT-Vol2P396-007832;ASIZ-ASIZA0001440;ASIZ-ASIZA0000832;ASIZ-ASIZA0002025;ASIZ-ASIZA0000715;ASIZ-ASIZA0000537;ASIZ-ASIZA0002132;ASIZ-ASIZA0001793;ASIZ-ASIZA0001986;AoT-Vol2P396-4784;AoT-Vol2P396-00120;ASIZ-ASIZA0001314;ASIZ-ASIZA0000530;AoT-Vol2P396-5859;…
22688579	Otus spilocephalus	Otus spilocephalus	ClutchSize	NA	2	AoT-Vol2P397
22688579	Otus spilocephalus	Otus spilocephalus	IncuPeriod	NA	2	AoT-Vol2P397
22688579	Otus spilocephalus	Otus spilocephalus	EggLength	NA	3	HBW
22688579	Otus spilocephalus	Otus spilocephalus	EggWidth	NA	3	HBW
61855318	Otus lettia	Otus lettia	BodyLength	49	1	ASIZ-ASIZA0000845;ASIZ-ASIZA0001071;ASIZ-ASIZA0001034;ASIZ-ASIZA0000903;ASIZ-ASIZA0001025;ASIZ-ASIZA0002200;ASIZ-ASIZA0000668;ASIZ-ASIZA0001466;ASIZ-ASIZA0001194;ASIZ-ASIZA0001485;ASIZ-ASIZA0000376;ASIZ-ASIZA0001538;ASIZ-ASIZA0001208;ASIZ-ASIZA0001547;ASIZ-ASIZA0001616;ASIZ-ASIZA0001203;ASIZ-ASIZA0000782;ASIZ-ASIZA0001472;ASIZ-ASIZA0001962;ASIZ-ASIZA0000396;ASIZ-ASIZA0000983;ASIZ-ASIZA0000359;ASI…
61855318	Otus lettia	Otus lettia	BodyMass	31	1	ASIZ-ASIZA0001383;ASIZ-ASIZA0001466;ASIZ-ASIZA0001194;ASIZ-ASIZA0000564;ASIZ-ASIZA0001208;ASIZ-ASIZA0001071;ASIZ-ASIZA0001354;ASIZ-ASIZA0001210;ASIZ-ASIZA0001340;ASIZ-ASIZA0001203;ASIZ-ASIZA0000978;ASIZ-ASIZA0001329;ASIZ-ASIZA0000652;ASIZ-ASIZA0001317;ASIZ-ASIZA0001373;ASIZ-ASIZA0001485;ASIZ-ASIZA0000493;MAPS-20110522;ASIZ-ASIZA0000979;ASIZ-ASIZA0001249;ASIZ-ASIZA0001339;ASIZ-ASIZA0000983;ASIZ-AS…
61855318	Otus lettia	Otus lettia	HeadLength	62	1	ASIZ-ASIZA0001485;ASIZ-ASIZA0000571;ASIZ-ASIZA0000668;ASIZ-ASIZA0000564;ASIZ-ASIZA0000979;ASIZ-ASIZA0001466;ASIZ-ASIZA0001354;ASIZ-ASIZA0000376;ASIZ-ASIZA0000652;ASIZ-ASIZA0001194;ASIZ-ASIZA0001249;ASIZ-ASIZA0001494;ASIZ-ASIZA0000983;ASIZ-ASIZA0001616;ASIZ-ASIZA0001890;ASIZ-ASIZA0000782;ASIZ-ASIZA0001373;ASIZ-ASIZA0000903;ASIZ-ASIZA0000845;ASIZ-ASIZA0001071;ASIZ-ASIZA0000639;ASIZ-ASIZA0001717;ASI…
61855318	Otus lettia	Otus lettia	TailLength	77	1	ASIZ-ASIZA0001485;ASIZ-ASIZA0000668;ASIZ-ASIZA0000572;ASIZ-ASIZA0001034;ASIZ-ASIZA0001340;ASIZ-ASIZA0000979;ASIZ-ASIZA0000652;ASIZ-ASIZA0001203;ASIZ-ASIZA0000705;ASIZ-ASIZA0001208;ASIZ-ASIZA0001608;ASIZ-ASIZA0000376;ASIZ-ASIZA0001472;ASIZ-ASIZA0001354;ASIZ-ASIZA0001373;ASIZ-ASIZA0001383;ASIZ-ASIZA0000571;ASIZ-ASIZA0000681;ASIZ-ASIZA0001466;ASIZ-ASIZA0001194;ASIZ-ASIZA0000704;ASIZ-ASIZA0002200;ASI…
61855318	Otus lettia	Otus lettia	TarsusLength	75	1	AoT-Vol2P400-1221;AoT-Vol2P400-1293;AoT-Vol2P400-1292;ASIZ-ASIZA0001208;ASIZ-ASIZA0001249;AoT-Vol2P400-2904;AoT-Vol2P400-3752;ASIZ-ASIZA0001705;ASIZ-ASIZA0000979;ASIZ-ASIZA0001466;ASIZ-ASIZA0000845;ASIZ-ASIZA0000681;ASIZ-ASIZA0001329;ASIZ-ASIZA0001012;ASIZ-ASIZA0000978;ASIZ-ASIZA0001034;ASIZ-ASIZA0001962;AoT-Vol2P400-3030;ASIZ-ASIZA0001373;ASIZ-ASIZA0001071;ASIZ-ASIZA0000782;ASIZ-ASIZA0001608;ASI…
61855318	Otus lettia	Otus lettia	WingLength	76	1	MAPS-20110521;MAPS-20110522;ASIZ-ASIZA0001203;ASIZ-ASIZA0000705;ASIZ-ASIZA0001485;ASIZ-ASIZA0001034;ASIZ-ASIZA0001472;ASIZ-ASIZA0001210;ASIZ-ASIZA0001317;ASIZ-ASIZA0001608;ASIZ-ASIZA0001466;ASIZ-ASIZA0001340;ASIZ-ASIZA0001249;ASIZ-ASIZA0000577;ASIZ-ASIZA0001373;ASIZ-ASIZA0000681;ASIZ-ASIZA0000668;ASIZ-ASIZA0001339;ASIZ-ASIZA0001978;AoT-Vol2P400-1221;ASIZ-ASIZA0000564;ASIZ-ASIZA0000979;ASIZ-ASIZA0…
61855318	Otus lettia	Otus lettia	ClutchSize	NA	2	AoT-Vol2P401
61855318	Otus lettia	Otus lettia	IncuPeriod	NA	3	AoT-Vol2P401
61855318	Otus lettia	Otus lettia	EggLength	2	3	AoT-Vol2P401
61855318	Otus lettia	Otus lettia	EggWidth	2	3	AoT-Vol2P401
22688651	Otus elegans	Otus elegans	BodyLength	5	1	ASIZ-ASIZA0001484;ASIZ-ASIZA0000057;ASIZ-ASIZA0000387;ASIZ-ASIZA0000294;ASIZ-ASIZA0000395
22688651	Otus elegans	Otus elegans	BodyMass	11	1	AoT-Vol2P408-F03985;AoT-Vol2P408-F01233;AoT-Vol2P408-F03858;AoT-Vol2P408-F01708;AoT-Vol2P408-F04047;AoT-Vol2P408-F01243;AoT-Vol2P408-F01745;AoT-Vol2P408-F01739;AoT-Vol2P408-F01021;ASIZ-ASIZA0000294;AoT-Vol2P408-F03856
22688651	Otus elegans	Otus elegans	HeadLength	6	1	ASIZ-ASIZA0000387;ASIZ-ASIZA0000053;ASIZ-ASIZA0000057;ASIZ-ASIZA0001484;ASIZ-ASIZA0000395;ASIZ-ASIZA0000294
22688651	Otus elegans	Otus elegans	TailLength	16	1	AoT-Vol2P408-F01233;ASIZ-ASIZA0000057;ASIZ-ASIZA0000053;AoT-Vol2P408-F03856;ASIZ-ASIZA0000294;ASIZ-ASIZA0000395;AoT-Vol2P408-F03985;AoT-Vol2P408-F03858;ASIZ-ASIZA0001484;ASIZ-ASIZA0000387;AoT-Vol2P408-F01021;AoT-Vol2P408-F01243;AoT-Vol2P408-F01745;AoT-Vol2P408-F04047;AoT-Vol2P408-F01739;AoT-Vol2P408-F01708
22688651	Otus elegans	Otus elegans	TarsusLength	16	1	ASIZ-ASIZA0000387;AoT-Vol2P408-F03858;AoT-Vol2P408-F01243;AoT-Vol2P408-F04047;ASIZ-ASIZA0000057;AoT-Vol2P408-F01708;AoT-Vol2P408-F01745;ASIZ-ASIZA0001484;AoT-Vol2P408-F03985;AoT-Vol2P408-F01021;ASIZ-ASIZA0000053;ASIZ-ASIZA0000294;AoT-Vol2P408-F01739;AoT-Vol2P408-F03856;AoT-Vol2P408-F01233;ASIZ-ASIZA0000395
22688651	Otus elegans	Otus elegans	WingLength	16	1	ASIZ-ASIZA0001484;ASIZ-ASIZA0000395;ASIZ-ASIZA0000053;ASIZ-ASIZA0000057;ASIZ-ASIZA0000387;AoT-Vol2P408-F04047;ASIZ-ASIZA0000294;AoT-Vol2P408-F01233;AoT-Vol2P408-F03985;AoT-Vol2P408-F01243;AoT-Vol2P408-F03856;AoT-Vol2P408-F01739;AoT-Vol2P408-F01708;AoT-Vol2P408-F03858;AoT-Vol2P408-F01745;AoT-Vol2P408-F01021
22688651	Otus elegans	Otus elegans	ClutchSize	NA	2	AoT-Vol2P409
22688651	Otus elegans	Otus elegans	IncuPeriod	NA	3	AoT-Vol2P409
22688651	Otus elegans	Otus elegans	EggLength	NA	3	HBW
22688651	Otus elegans	Otus elegans	EggWidth	NA	3	HBW
22689017	Ketupa flavipes	Ketupa flavipes	BodyLength	NA	2	HBW
22689017	Ketupa flavipes	Ketupa flavipes	BodyMass	NA	3	Elton
22689017	Ketupa flavipes	Ketupa flavipes	HeadLength	NA	NA	NA
22689017	Ketupa flavipes	Ketupa flavipes	TailLength	5	1	AoT-Vol2P413-5006;AoT-Vol2P413-5558;AoT-Vol2P413-1084;AoT-Vol2P413-1000;AoT-Vol2P413-2937
22689017	Ketupa flavipes	Ketupa flavipes	TarsusLength	5	1	AoT-Vol2P413-1084;AoT-Vol2P413-1000;AoT-Vol2P413-5006;AoT-Vol2P413-2937;AoT-Vol2P413-5558
22689017	Ketupa flavipes	Ketupa flavipes	WingLength	5	1	AoT-Vol2P413-5006;AoT-Vol2P413-1084;AoT-Vol2P413-1000;AoT-Vol2P413-5558;AoT-Vol2P413-2937
22689017	Ketupa flavipes	Ketupa flavipes	ClutchSize	NA	2	AoT-Vol2P413
22689017	Ketupa flavipes	Ketupa flavipes	IncuPeriod	NA	NA	NA
22689017	Ketupa flavipes	Ketupa flavipes	EggLength	NA	2	HBW
22689017	Ketupa flavipes	Ketupa flavipes	EggWidth	NA	2	HBW
22689200	Glaucidium brodiei	Glaucidium brodiei	BodyLength	3	1	ASIZ-ASIZA0002095;ASIZ-ASIZA0001078;ASIZ-ASIZA0002076
22689200	Glaucidium brodiei	Glaucidium brodiei	BodyMass	1	1	ASIZ-ASIZA0001078
22689200	Glaucidium brodiei	Glaucidium brodiei	HeadLength	3	1	ASIZ-ASIZA0002076;ASIZ-ASIZA0002095;ASIZ-ASIZA0001078
22689200	Glaucidium brodiei	Glaucidium brodiei	TailLength	15	1	ASIZ-ASIZA0002095;AoT-Vol2P423-5762;ASIZ-ASIZA0002076;ASIZ-ASIZA0001078;AoT-Vol2P423-008802;AoT-Vol2P423-00979;AoT-Vol2P423-00778;AoT-Vol2P423-00978;AoT-Vol2P423-4555;AoT-Vol2P423-1368;AoT-Vol2P423-9563;AoT-Vol2P423-8861;AoT-Vol2P423-9565;AoT-Vol2P423-9495;AoT-Vol2P423-4744
22689200	Glaucidium brodiei	Glaucidium brodiei	TarsusLength	15	1	AoT-Vol2P423-9563;AoT-Vol2P423-5762;AoT-Vol2P423-00778;AoT-Vol2P423-008802;AoT-Vol2P423-00979;AoT-Vol2P423-00978;AoT-Vol2P423-9495;AoT-Vol2P423-8861;AoT-Vol2P423-9565;AoT-Vol2P423-1368;AoT-Vol2P423-4555;AoT-Vol2P423-4744;ASIZ-ASIZA0002076;ASIZ-ASIZA0002095;ASIZ-ASIZA0001078
22689200	Glaucidium brodiei	Glaucidium brodiei	WingLength	15	1	ASIZ-ASIZA0002095;AoT-Vol2P423-00978;AoT-Vol2P423-1368;AoT-Vol2P423-008802;ASIZ-ASIZA0002076;AoT-Vol2P423-9563;AoT-Vol2P423-5762;AoT-Vol2P423-00979;AoT-Vol2P423-00778;ASIZ-ASIZA0001078;AoT-Vol2P423-9495;AoT-Vol2P423-8861;AoT-Vol2P423-9565;AoT-Vol2P423-4744;AoT-Vol2P423-4555
22689200	Glaucidium brodiei	Glaucidium brodiei	ClutchSize	NA	2	AoT-Vol2P424
22689200	Glaucidium brodiei	Glaucidium brodiei	IncuPeriod	NA	3	HBW
22689200	Glaucidium brodiei	Glaucidium brodiei	EggLength	NA	3	HBW
22689200	Glaucidium brodiei	Glaucidium brodiei	EggWidth	NA	3	HBW
22689071	Strix leptogrammica	Strix leptogrammica	BodyLength	1	1	ASIZ-ASIZA0000653
22689071	Strix leptogrammica	Strix leptogrammica	BodyMass	1	1	ASIZ-ASIZA0000653
22689071	Strix leptogrammica	Strix leptogrammica	HeadLength	1	1	ASIZ-ASIZA0000653
22689071	Strix leptogrammica	Strix leptogrammica	TailLength	5	1	ASIZ-ASIZA0000653;AoT-Vol2P416-2242;AoT-Vol2P416-8975;AoT-Vol2P416-1470;AoT-Vol2P416-1085
22689071	Strix leptogrammica	Strix leptogrammica	TarsusLength	5	1	ASIZ-ASIZA0000653;AoT-Vol2P416-2242;AoT-Vol2P416-1085;AoT-Vol2P416-1470;AoT-Vol2P416-8975
22689071	Strix leptogrammica	Strix leptogrammica	WingLength	5	1	ASIZ-ASIZA0000653;AoT-Vol2P416-2242;AoT-Vol2P416-1085;AoT-Vol2P416-1470;AoT-Vol2P416-8975
22689071	Strix leptogrammica	Strix leptogrammica	ClutchSize	NA	2	HBW
22689071	Strix leptogrammica	Strix leptogrammica	IncuPeriod	NA	3	HBW
22689071	Strix leptogrammica	Strix leptogrammica	EggLength	NA	3	HBW
22689071	Strix leptogrammica	Strix leptogrammica	EggWidth	NA	3	HBW
22725477	Strix nivicolum	Strix nivicolum	BodyLength	NA	2	HBW
22725477	Strix nivicolum	Strix nivicolum	BodyMass	NA	2	HBW
22725477	Strix nivicolum	Strix nivicolum	HeadLength	1	1	ASIZ-ASIZA0000351
22725477	Strix nivicolum	Strix nivicolum	TailLength	6	1	AoT-Vol2P420-2292;AoT-Vol2P420-353;ASIZ-ASIZA0000351;AoT-Vol2P420-1083;AoT-Vol2P420-2291;AoT-Vol2P420-4061
22725477	Strix nivicolum	Strix nivicolum	TarsusLength	6	1	ASIZ-ASIZA0000351;AoT-Vol2P420-353;AoT-Vol2P420-2292;AoT-Vol2P420-1083;AoT-Vol2P420-2291;AoT-Vol2P420-4061
22725477	Strix nivicolum	Strix nivicolum	WingLength	6	1	AoT-Vol2P420-2292;AoT-Vol2P420-353;AoT-Vol2P420-4061;AoT-Vol2P420-1083;AoT-Vol2P420-2291;ASIZ-ASIZA0000351
22725477	Strix nivicolum	Strix nivicolum	ClutchSize	NA	2	AoT-Vol2P420
22725477	Strix nivicolum	Strix nivicolum	IncuPeriod	NA	NA	NA
22725477	Strix nivicolum	Strix nivicolum	EggLength	NA	NA	NA
22725477	Strix nivicolum	Strix nivicolum	EggWidth	NA	NA	NA
22725653	Ninox japonica	Ninox japonica	BodyLength	13	1	ASIZ-ASIZA0001451;ASIZ-ASIZA0001113;ASIZ-ASIZA0001187;ASIZ-ASIZA0000394;ASIZ-ASIZA0002141;ASIZ-ASIZA0001714;ASIZ-ASIZA0000365;ASIZ-ASIZA0000905;ASIZ-ASIZA0000367;ASIZ-ASIZA0002011;ASIZ-ASIZA0000919;ASIZ-ASIZA0001037;ASIZ-ASIZA0000539
22725653	Ninox japonica	Ninox japonica	BodyMass	10	1	ASIZ-ASIZA0001149;ASIZ-ASIZA0001714;ASIZ-ASIZA0000539;ASIZ-ASIZA0001187;ASIZ-ASIZA0001451;ASIZ-ASIZA0001113;ASIZ-ASIZA0000682;ASIZ-ASIZA0000367;ASIZ-ASIZA0000703;ASIZ-ASIZA0001037
22725653	Ninox japonica	Ninox japonica	HeadLength	17	1	ASIZ-ASIZA0001149;ASIZ-ASIZA0002009;ASIZ-ASIZA0001187;ASIZ-ASIZA0002141;ASIZ-ASIZA0000703;ASIZ-ASIZA0002011;ASIZ-ASIZA0001714;ASIZ-ASIZA0000905;ASIZ-ASIZA0001113;ASIZ-ASIZA0000365;ASIZ-ASIZA0001451;ASIZ-ASIZA0000367;ASIZ-ASIZA0000919;ASIZ-ASIZA0001037;ASIZ-ASIZA0000394;ASIZ-ASIZA0000539;ASIZ-ASIZA0000682
22725653	Ninox japonica	Ninox japonica	TailLength	27	1	ASIZ-ASIZA0001714;ASIZ-ASIZA0000919;ASIZ-ASIZA0000682;ASIZ-ASIZA0002141;AoT-Vol2P429-5384;AoT-Vol2P429-6539;ASIZ-ASIZA0001113;ASIZ-ASIZA0000365;ASIZ-ASIZA0001451;ASIZ-ASIZA0001187;ASIZ-ASIZA0000703;ASIZ-ASIZA0001149;ASIZ-ASIZA0000905;ASIZ-ASIZA0002009;ASIZ-ASIZA0000539;ASIZ-ASIZA0002011;ASIZ-ASIZA0000394;ASIZ-ASIZA0001037;ASIZ-ASIZA0000367;AoT-Vol2P429-9567;AoT-Vol2P429-4997;AoT-Vol2P429-8801;AoT…
22725653	Ninox japonica	Ninox japonica	TarsusLength	26	1	ASIZ-ASIZA0001714;ASIZ-ASIZA0000905;ASIZ-ASIZA0000682;ASIZ-ASIZA0000539;ASIZ-ASIZA0001187;ASIZ-ASIZA0001037;ASIZ-ASIZA0001451;ASIZ-ASIZA0000919;ASIZ-ASIZA0000367;AoT-Vol2P429-8801;ASIZ-ASIZA0000703;AoT-Vol2P429-5469;AoT-Vol2P429-1482;ASIZ-ASIZA0002141;AoT-Vol2P429-6539;ASIZ-ASIZA0000365;AoT-Vol2P429-001850;AoT-Vol2P429-3326;ASIZ-ASIZA0002011;AoT-Vol2P429-5384;ASIZ-ASIZA0001149;ASIZ-ASIZA0000394;A…
22725653	Ninox japonica	Ninox japonica	WingLength	27	1	ASIZ-ASIZA0002009;ASIZ-ASIZA0001187;ASIZ-ASIZA0001714;ASIZ-ASIZA0001149;AoT-Vol2P429-8801;AoT-Vol2P429-6539;ASIZ-ASIZA0001113;AoT-Vol2P429-9567;ASIZ-ASIZA0002011;ASIZ-ASIZA0000919;AoT-Vol2P429-5384;ASIZ-ASIZA0002141;ASIZ-ASIZA0001451;ASIZ-ASIZA0000365;ASIZ-ASIZA0000703;ASIZ-ASIZA0000905;ASIZ-ASIZA0000394;ASIZ-ASIZA0000682;ASIZ-ASIZA0000367;AoT-Vol2P429-001850;ASIZ-ASIZA0001037;ASIZ-ASIZA0000539;A…
22725653	Ninox japonica	Ninox japonica	ClutchSize	NA	2	AoT-Vol2P430
22725653	Ninox japonica	Ninox japonica	IncuPeriod	NA	3	HBW
22725653	Ninox japonica	Ninox japonica	EggLength	NA	3	AoT-Vol2P430
22725653	Ninox japonica	Ninox japonica	EggWidth	NA	3	AoT-Vol2P430
22689985	Caprimulgus affinis	Caprimulgus affinis	BodyLength	10	1	ASIZ-ASIZA0001835;ASIZ-ASIZA0000916;ASIZ-ASIZA0000942;ASIZ-ASIZA0000674;ASIZ-ASIZA0001747;ASIZ-ASIZA0001086;ASIZ-ASIZA0001847;ASIZ-ASIZA0000676;ASIZ-ASIZA0001739;ASIZ-ASIZA0001448
22689985	Caprimulgus affinis	Caprimulgus affinis	BodyMass	3	1	ASIZ-ASIZA0001448;ASIZ-ASIZA0001245;ASIZ-ASIZA0001086
22689985	Caprimulgus affinis	Caprimulgus affinis	HeadLength	13	1	ASIZ-ASIZA0001448;ASIZ-ASIZA0000674;ASIZ-ASIZA0001739;ASIZ-ASIZA0000942;ASIZ-ASIZA0000676;ASIZ-ASIZA0001835;ASIZ-ASIZA0001847;ASIZ-ASIZA0001086;ASIZ-ASIZA0001245;ASIZ-ASIZA0001747;ASIZ-ASIZA0001763;ASIZ-ASIZA0000916;ASIZ-ASIZA0000312
22689985	Caprimulgus affinis	Caprimulgus affinis	TailLength	20	1	ASIZ-ASIZA0000312;AoT-Vol2P444-007672;ASIZ-ASIZA0000916;ASIZ-ASIZA0001847;ASIZ-ASIZA0000674;ASIZ-ASIZA0001086;AoT-Vol2P444-007221;ASIZ-ASIZA0001448;ASIZ-ASIZA0001747;AoT-Vol2P444-008085;ASIZ-ASIZA0000676;AoT-Vol2P444-9886;AoT-Vol2P444-008102;AoT-Vol2P444-6308;ASIZ-ASIZA0000942;AoT-Vol2P444-9605;AoT-Vol2P444-9868;ASIZ-ASIZA0001739;AoT-Vol2P444-4096;AoT-Vol2P444-8479
22689985	Caprimulgus affinis	Caprimulgus affinis	TarsusLength	23	1	ASIZ-ASIZA0001448;ASIZ-ASIZA0001739;ASIZ-ASIZA0000942;AoT-Vol2P444-8479;AoT-Vol2P444-6308;AoT-Vol2P444-9886;ASIZ-ASIZA0001086;ASIZ-ASIZA0001763;ASIZ-ASIZA0001835;ASIZ-ASIZA0001245;ASIZ-ASIZA0000916;AoT-Vol2P444-9868;ASIZ-ASIZA0001847;AoT-Vol2P444-007672;AoT-Vol2P444-9605;AoT-Vol2P444-008091;ASIZ-ASIZA0000312;AoT-Vol2P444-4096;AoT-Vol2P444-008085;AoT-Vol2P444-008102;ASIZ-ASIZA0001747;ASIZ-ASIZA000…
22689985	Caprimulgus affinis	Caprimulgus affinis	WingLength	24	1	AoT-Vol2P444-007672;AoT-Vol2P444-9868;ASIZ-ASIZA0001086;ASIZ-ASIZA0001763;AoT-Vol2P444-008102;ASIZ-ASIZA0000312;ASIZ-ASIZA0001847;ASIZ-ASIZA0000916;AoT-Vol2P444-9886;AoT-Vol2P444-008091;AoT-Vol2P444-8479;ASIZ-ASIZA0000674;ASIZ-ASIZA0001835;AoT-Vol2P444-007221;AoT-Vol2P444-4096;AoT-Vol2P444-008085;ASIZ-ASIZA0000676;ASIZ-ASIZA0001245;AoT-Vol2P444-6308;AoT-Vol2P444-9605;ASIZ-ASIZA0000942;ASIZ-ASIZA0…
22689985	Caprimulgus affinis	Caprimulgus affinis	ClutchSize	NA	3	AoT-Vol2P445
22689985	Caprimulgus affinis	Caprimulgus affinis	IncuPeriod	NA	NA	NA
22689985	Caprimulgus affinis	Caprimulgus affinis	EggLength	NA	3	AoT-Vol2P445
22689985	Caprimulgus affinis	Caprimulgus affinis	EggWidth	NA	3	AoT-Vol2P445
22686684	Hirundapus cochinchinensis	Hirundapus cochinchinensis	BodyLength	1	1	ASIZ-ASIZA0001007
22686684	Hirundapus cochinchinensis	Hirundapus cochinchinensis	BodyMass	1	1	ASIZ-ASIZA0001007
22686684	Hirundapus cochinchinensis	Hirundapus cochinchinensis	HeadLength	1	1	ASIZ-ASIZA0001007
22686684	Hirundapus cochinchinensis	Hirundapus cochinchinensis	TailLength	3	1	ASIZ-ASIZA0001007;AoT-Vol2P453-3812;AoT-Vol2P453-002204
22686684	Hirundapus cochinchinensis	Hirundapus cochinchinensis	TarsusLength	3	1	AoT-Vol2P453-002204;ASIZ-ASIZA0001007;AoT-Vol2P453-3812
22686684	Hirundapus cochinchinensis	Hirundapus cochinchinensis	WingLength	3	1	AoT-Vol2P453-3812;AoT-Vol2P453-002204;ASIZ-ASIZA0001007
22686684	Hirundapus cochinchinensis	Hirundapus cochinchinensis	ClutchSize	NA	NA	NA
22686684	Hirundapus cochinchinensis	Hirundapus cochinchinensis	IncuPeriod	NA	NA	NA
22686684	Hirundapus cochinchinensis	Hirundapus cochinchinensis	EggLength	NA	NA	NA
22686684	Hirundapus cochinchinensis	Hirundapus cochinchinensis	EggWidth	NA	NA	NA
22686861	Apus nipalensis	Apus nipalensis	BodyLength	17	1	ASIZ-ASIZA0002062;ASIZ-ASIZA0001513;ASIZ-ASIZA0001337;ASIZ-ASIZA0001129;ASIZ-ASIZA0001130;ASIZ-ASIZA0001657;ASIZ-ASIZA0000479;ASIZ-ASIZA0002056;ASIZ-ASIZA0001539;ASIZ-ASIZA0000796;ASIZ-ASIZA0001128;ASIZ-ASIZA0000723;ASIZ-ASIZA0001654;ASIZ-ASIZA0001477;ASIZ-ASIZA0000791;ASIZ-ASIZA0000547;ASIZ-ASIZA0000380
22686861	Apus nipalensis	Apus nipalensis	BodyMass	13	1	ASIZ-ASIZA0001128;ASIZ-ASIZA0000480;ASIZ-ASIZA0001337;ASIZ-ASIZA0000479;ASIZ-ASIZA0001130;ASIZ-ASIZA0000450;ASIZ-ASIZA0000462;ASIZ-ASIZA0000547;ASIZ-ASIZA0001477;ASIZ-ASIZA0000481;ASIZ-ASIZA0001129;AoT-Vol2P458-W257;ASIZ-ASIZA0000457
22686861	Apus nipalensis	Apus nipalensis	HeadLength	21	1	ASIZ-ASIZA0002062;ASIZ-ASIZA0001513;ASIZ-ASIZA0000457;ASIZ-ASIZA0001539;ASIZ-ASIZA0000462;ASIZ-ASIZA0000723;ASIZ-ASIZA0000480;ASIZ-ASIZA0001337;ASIZ-ASIZA0000796;ASIZ-ASIZA0001128;ASIZ-ASIZA0001654;ASIZ-ASIZA0000380;ASIZ-ASIZA0001657;ASIZ-ASIZA0000450;ASIZ-ASIZA0000791;ASIZ-ASIZA0001477;ASIZ-ASIZA0000547;ASIZ-ASIZA0002056;ASIZ-ASIZA0001129;ASIZ-ASIZA0001130;ASIZ-ASIZA0000481
22686861	Apus nipalensis	Apus nipalensis	TailLength	30	1	ASIZ-ASIZA0000380;ASIZ-ASIZA0001513;ASIZ-ASIZA0001337;ASIZ-ASIZA0000796;ASIZ-ASIZA0001654;ASIZ-ASIZA0000450;ASIZ-ASIZA0000791;AoT-Vol2P458-W262;ASIZ-ASIZA0000462;ASIZ-ASIZA0000723;ASIZ-ASIZA0000457;AoT-Vol2P458-W264;AoT-Vol2P458-005337;ASIZ-ASIZA0001129;ASIZ-ASIZA0000479;AoT-Vol2P458-003499;AoT-Vol2P458-W258;ASIZ-ASIZA0001128;ASIZ-ASIZA0002062;ASIZ-ASIZA0002056;ASIZ-ASIZA0000480;ASIZ-ASIZA0001477…
22686861	Apus nipalensis	Apus nipalensis	TarsusLength	29	1	AoT-Vol2P458-W257;ASIZ-ASIZA0002056;ASIZ-ASIZA0000547;ASIZ-ASIZA0001513;ASIZ-ASIZA0001477;ASIZ-ASIZA0000481;ASIZ-ASIZA0000480;AoT-Vol2P458-003499;AoT-Vol2P458-005074;AoT-Vol2P458-010044;ASIZ-ASIZA0000457;AoT-Vol2P458-005337;ASIZ-ASIZA0001337;AoT-Vol2P458-W262;AoT-Vol2P458-W264;ASIZ-ASIZA0000723;ASIZ-ASIZA0000380;ASIZ-ASIZA0000791;ASIZ-ASIZA0001539;ASIZ-ASIZA0000462;ASIZ-ASIZA0000796;ASIZ-ASIZA000…
22686861	Apus nipalensis	Apus nipalensis	WingLength	29	1	ASIZ-ASIZA0001513;ASIZ-ASIZA0001130;AoT-Vol2P458-W264;ASIZ-ASIZA0000796;ASIZ-ASIZA0002062;AoT-Vol2P458-W262;ASIZ-ASIZA0000480;ASIZ-ASIZA0001337;ASIZ-ASIZA0000547;ASIZ-ASIZA0002056;ASIZ-ASIZA0001654;ASIZ-ASIZA0000791;ASIZ-ASIZA0000462;ASIZ-ASIZA0000479;ASIZ-ASIZA0000457;ASIZ-ASIZA0000723;ASIZ-ASIZA0001477;AoT-Vol2P458-W257;ASIZ-ASIZA0001539;ASIZ-ASIZA0001657;ASIZ-ASIZA0000380;ASIZ-ASIZA0001129;AoT…
22686861	Apus nipalensis	Apus nipalensis	ClutchSize	NA	2	AoT-Vol2P459
22686861	Apus nipalensis	Apus nipalensis	IncuPeriod	NA	2	AoT-Vol2P459
22686861	Apus nipalensis	Apus nipalensis	EggLength	NA	3	AoT-Vol2P459
22686861	Apus nipalensis	Apus nipalensis	EggWidth	NA	3	AoT-Vol2P459
22683027	Alcedo atthis	Alcedo atthis	BodyLength	10	1	ASIZ-ASIZA0000824;ASIZ-ASIZA0002179;ASIZ-ASIZA0001559;ASIZ-ASIZA0001186;ASIZ-ASIZA0001799;ASIZ-ASIZA0001819;ASIZ-ASIZA0002199;ASIZ-ASIZA0000045;ASIZ-ASIZA0001497;ASIZ-ASIZA0001642
22683027	Alcedo atthis	Alcedo atthis	BodyMass	13	1	ASIZ-ASIZA0001497;ASIZ-ASIZA0000474;ASIZ-ASIZA0001186;MAPS-20120461;MAPS-20090605;MAPS-20090472;MAPS-20090356;MAPS-20159028;MAPS-2012B084;MAPS-2012B358;MAPS-2012B273;MAPS-2013B059;MAPS-2012B295
22683027	Alcedo atthis	Alcedo atthis	HeadLength	19	1	ASIZ-ASIZA0002179;ASIZ-ASIZA0002199;ASIZ-ASIZA0000824;ASIZ-ASIZA0001799;ASIZ-ASIZA0001559;MAPS-20090472;ASIZ-ASIZA0000045;MAPS-20120461;MAPS-20090605;ASIZ-ASIZA0001642;ASIZ-ASIZA0000474;MAPS-20090356;MAPS-2012B295;MAPS-2012B273;MAPS-2012B084;MAPS-20159028;ASIZ-ASIZA0001186;MAPS-2013B059;MAPS-2012B358
22683027	Alcedo atthis	Alcedo atthis	TailLength	38	1	AoT-Vol2P485-3259;AoT-Vol2P485-5861;AoT-Vol2P485-3251;AoT-Vol2P485-0760;AoT-Vol2P485-0984;AoT-Vol2P485-759;AoT-Vol2P485-6535;AoT-Vol2P485-6508;AoT-Vol2P485-6199;AoT-Vol2P485-6329;AoT-Vol2P485-0761;AoT-Vol2P485-2757;AoT-Vol2P485-6529;AoT-Vol2P485-7049;AoT-Vol2P485-0590;AoT-Vol2P485-0715;AoT-Vol2P485-2926;AoT-Vol2P485-5864;AoT-Vol2P485-7038;ASIZ-ASIZA0000474;ASIZ-ASIZA0001186;ASIZ-ASIZA0000824;ASIZ…
22683027	Alcedo atthis	Alcedo atthis	TarsusLength	41	1	AoT-Vol2P485-0760;AoT-Vol2P485-6529;AoT-Vol2P485-6199;AoT-Vol2P485-5864;AoT-Vol2P485-759;AoT-Vol2P485-3259;AoT-Vol2P485-2797;AoT-Vol2P485-2926;AoT-Vol2P485-5861;AoT-Vol2P485-6508;AoT-Vol2P485-7049;ASIZ-ASIZA0001799;AoT-Vol2P485-0715;AoT-Vol2P485-0761;AoT-Vol2P485-2757;AoT-Vol2P485-6535;AoT-Vol2P485-0590;AoT-Vol2P485-3251;AoT-Vol2P485-7038;AoT-Vol2P485-0984;AoT-Vol2P485-6329;ASIZ-ASIZA0000474;ASIZ…
22683027	Alcedo atthis	Alcedo atthis	WingLength	41	1	AoT-Vol2P485-3251;ASIZ-ASIZA0001559;ASIZ-ASIZA0001819;AoT-Vol2P485-6535;AoT-Vol2P485-0760;ASIZ-ASIZA0000474;ASIZ-ASIZA0001186;ASIZ-ASIZA0000824;AoT-Vol2P485-6529;AoT-Vol2P485-7049;AoT-Vol2P485-2797;ASIZ-ASIZA0002179;ASIZ-ASIZA0001799;AoT-Vol2P485-5864;ASIZ-ASIZA0001497;AoT-Vol2P485-6508;AoT-Vol2P485-2757;AoT-Vol2P485-7038;AoT-Vol2P485-0984;AoT-Vol2P485-6329;AoT-Vol2P485-2926;AoT-Vol2P485-0761;ASI…
22683027	Alcedo atthis	Alcedo atthis	ClutchSize	NA	2	AoT-Vol2P486
22683027	Alcedo atthis	Alcedo atthis	IncuPeriod	NA	2	AoT-Vol2P486
22683027	Alcedo atthis	Alcedo atthis	EggLength	NA	3	AoT-Vol2P486
22683027	Alcedo atthis	Alcedo atthis	EggWidth	NA	3	AoT-Vol2P486
22734433	Psilopogon nuchalis	Psilopogon nuchalis	BodyLength	50	1	ASIZ-ASIZA0001912;ASIZ-ASIZA0000689;ASIZ-ASIZA0001560;ASIZ-ASIZA0001028;ASIZ-ASIZA0000425;ASIZ-ASIZA0000748;ASIZ-ASIZA0001029;ASIZ-ASIZA0002195;ASIZ-ASIZA0002074;ASIZ-ASIZA0001311;ASIZ-ASIZA0000666;ASIZ-ASIZA0002153;ASIZ-ASIZA0001151;ASIZ-ASIZA0001772;ASIZ-ASIZA0001312;ASIZ-ASIZA0001273;ASIZ-ASIZA0001506;ASIZ-ASIZA0001778;ASIZ-ASIZA0001427;ASIZ-ASIZA0002121;ASIZ-ASIZA0001480;ASIZ-ASIZA0002101;ASI…
22734433	Psilopogon nuchalis	Psilopogon nuchalis	BodyMass	49	1	ASIZ-ASIZA0001560;AoT-Vol2P504-ASIZA0001151;ASIZ-ASIZA0000606;ASIZ-ASIZA0000666;AoT-Vol2P504-ASIZA0001489;ASIZ-ASIZA0000074;ASIZ-ASIZA0000943;AoT-Vol2P504-ASIZA0001385;AoT-Vol2P504-ASIZA0000136;AoT-Vol2P504-ASIZA0000546;AoT-Vol2P504-ASIZA0001480;MAPS-2013R037;ASIZ-ASIZA0001427;MAPS-20090500;MAPS-20120568;ASIZ-ASIZA0001273;MAPS-20080236;MAPS-20120532;ASIZ-ASIZA0001290;MAPS-20110442;MAPS-20110748;A…
22734433	Psilopogon nuchalis	Psilopogon nuchalis	HeadLength	75	1	ASIZ-ASIZA0001560;ASIZ-ASIZA0001427;ASIZ-ASIZA0001772;MAPS-20110748;ASIZ-ASIZA0000136;ASIZ-ASIZA0000689;ASIZ-ASIZA0001604;MAPS-2013R037;ASIZ-ASIZA0002074;ASIZ-ASIZA0000606;ASIZ-ASIZA0000634;ASIZ-ASIZA0002121;ASIZ-ASIZA0000546;MAPS-20158157;ASIZ-ASIZA0001385;MAPS-20141300;ASIZ-ASIZA0000334;MAPS-20151175;ASIZ-ASIZA0001028;ASIZ-ASIZA0001489;ASIZ-ASIZA0001151;MAPS-20140706;ASIZ-ASIZA0001738;ASIZ-ASIZ…
22734433	Psilopogon nuchalis	Psilopogon nuchalis	TailLength	79	1	ASIZ-ASIZA0000722;MAPS-2013R037;ASIZ-ASIZA0000606;ASIZ-ASIZA0002121;ASIZ-ASIZA0001426;MAPS-20110748;ASIZ-ASIZA0001312;MAPS-20141300;MAPS-20158179;ASIZ-ASIZA0001738;ASIZ-ASIZA0001571;MAPS-20158157;ASIZ-ASIZA0002101;MAPS-20120530;ASIZ-ASIZA0002140;MAPS-20110442;MAPS-20110974;ASIZ-ASIZA0001028;ASIZ-ASIZA0001311;ASIZ-ASIZA0000988;ASIZ-ASIZA0001659;AoT-Vol2P504-ASIZA0000136;ASIZ-ASIZA0000943;MAPS-2012…
22734433	Psilopogon nuchalis	Psilopogon nuchalis	TarsusLength	79	1	MAPS-20131527;ASIZ-ASIZA0001778;AoT-Vol2P504-ASIZA0001378;ASIZ-ASIZA0000074;MAPS-20110748;MAPS-2013R037;ASIZ-ASIZA0001926;ASIZ-ASIZA0002140;ASIZ-ASIZA0002101;ASIZ-ASIZA0001312;ASIZ-ASIZA0001419;ASIZ-ASIZA0001738;ASIZ-ASIZA0002121;AoT-Vol2P504-ASIZA0001489;ASIZ-ASIZA0001290;ASIZ-ASIZA0000334;ASIZ-ASIZA0001273;ASIZ-ASIZA0000689;ASIZ-ASIZA0000516;MAPS-20120568;MAPS-20120534;ASIZ-ASIZA0001912;ASIZ-AS…
22734433	Psilopogon nuchalis	Psilopogon nuchalis	WingLength	80	1	MAPS-20080236;MAPS-20090500;MAPS-20110442;MAPS-20110748;MAPS-20110974;MAPS-20120530;MAPS-20120531;MAPS-20120532;MAPS-20120533;MAPS-20120534;MAPS-20120568;MAPS-20120569;MAPS-20131527;MAPS-20131637;MAPS-20131797;MAPS-2013R037;MAPS-20140706;MAPS-20140783;AoT-Vol2P504-ASIZA0001151;ASIZ-ASIZA0000074;ASIZ-ASIZA0002195;ASIZ-ASIZA0001779;AoT-Vol2P504-ASIZA0001029;ASIZ-ASIZA0001560;ASIZ-ASIZA0001912;ASIZ-…
22734433	Psilopogon nuchalis	Psilopogon nuchalis	ClutchSize	NA	2	AoT-Vol2P504
22734433	Psilopogon nuchalis	Psilopogon nuchalis	IncuPeriod	NA	2	AoT-Vol2P504
22734433	Psilopogon nuchalis	Psilopogon nuchalis	EggLength	NA	2	HBW
22734433	Psilopogon nuchalis	Psilopogon nuchalis	EggWidth	NA	2	HBW
22681068	Picoides canicapillus	Dendrocopos canicapillus	BodyLength	NA	2	HBW
22681068	Picoides canicapillus	Dendrocopos canicapillus	BodyMass	3	1	MAPS-2012B286;MAPS-20090119;MAPS-20110083
22681068	Picoides canicapillus	Dendrocopos canicapillus	HeadLength	3	1	MAPS-2012B286;MAPS-20110083;MAPS-20090119
22681068	Picoides canicapillus	Dendrocopos canicapillus	TailLength	6	1	MAPS-2012B286;AoT-Vol2P513-2576;MAPS-20110083;AoT-Vol2P513-008976;MAPS-20090119;AoT-Vol2P513-002691
22681068	Picoides canicapillus	Dendrocopos canicapillus	TarsusLength	6	1	MAPS-2012B286;AoT-Vol2P513-002691;AoT-Vol2P513-008976;MAPS-20090119;MAPS-20110083;AoT-Vol2P513-2576
22681068	Picoides canicapillus	Dendrocopos canicapillus	WingLength	6	1	AoT-Vol2P513-008976;AoT-Vol2P513-2576;AoT-Vol2P513-002691;MAPS-20090119;MAPS-20110083;MAPS-2012B286
22681068	Picoides canicapillus	Dendrocopos canicapillus	ClutchSize	NA	2	HBW
22681068	Picoides canicapillus	Dendrocopos canicapillus	IncuPeriod	NA	2	HBW
22681068	Picoides canicapillus	Dendrocopos canicapillus	EggLength	NA	NA	NA
22681068	Picoides canicapillus	Dendrocopos canicapillus	EggWidth	NA	NA	NA
22727124	Dendrocopos leucotos	Dendrocopos leucotos	BodyLength	8	1	YIO-22645;YIO-22651;YIO-22652;YIO-22643;YIO-22650;YIO-22644;YIO-22646;YIO-22647
22727124	Dendrocopos leucotos	Dendrocopos leucotos	BodyMass	NA	2	HBW
22727124	Dendrocopos leucotos	Dendrocopos leucotos	HeadLength	8	1	YIO-22645;YIO-22652;YIO-22644;YIO-22650;YIO-22647;YIO-22651;YIO-22643;YIO-22646
22727124	Dendrocopos leucotos	Dendrocopos leucotos	TailLength	8	1	YIO-22651;YIO-22643;YIO-22644;YIO-22646;YIO-22645;YIO-22650;YIO-22647;YIO-22652
22727124	Dendrocopos leucotos	Dendrocopos leucotos	TarsusLength	8	1	YIO-22647;YIO-22652;YIO-22643;YIO-22645;YIO-22650;YIO-22644;YIO-22651;YIO-22646
22727124	Dendrocopos leucotos	Dendrocopos leucotos	WingLength	8	1	YIO-22644;YIO-22643;YIO-22647;YIO-22652;YIO-22651;YIO-22646;YIO-22650;YIO-22645
22727124	Dendrocopos leucotos	Dendrocopos leucotos	ClutchSize	NA	2	AoT-Vol2P517
22727124	Dendrocopos leucotos	Dendrocopos leucotos	IncuPeriod	NA	2	AoT-Vol2P517
22727124	Dendrocopos leucotos	Dendrocopos leucotos	EggLength	NA	NA	NA
22727124	Dendrocopos leucotos	Dendrocopos leucotos	EggWidth	NA	NA	NA
22726503	Picus canus	Picus canus	BodyLength	8	1	YIO-23394;YIO-23397;YIO-23393;YIO-23398;YIO-23395;YIO-23399;YIO-23400;YIO-23392
22726503	Picus canus	Picus canus	BodyMass	2	1	AoT-Vol2P520-W453;MAPS-20131397
22726503	Picus canus	Picus canus	HeadLength	9	1	YIO-23394;YIO-23400;YIO-23395;YIO-23392;YIO-23398;YIO-23397;YIO-23399;YIO-23393;MAPS-20131397
22726503	Picus canus	Picus canus	TailLength	11	1	AoT-Vol2P520-002638;YIO-23392;AoT-Vol2P520-W453;YIO-23394;YIO-23395;AoT-Vol2P520-W452;YIO-23399;YIO-23393;YIO-23397;YIO-23398;YIO-23400
22726503	Picus canus	Picus canus	TarsusLength	12	1	YIO-23394;YIO-23395;YIO-23397;YIO-23399;YIO-23392;YIO-23398;AoT-Vol2P520-W453;YIO-23400;YIO-23393;MAPS-20131397;AoT-Vol2P520-002638;AoT-Vol2P520-W452
22726503	Picus canus	Picus canus	WingLength	12	1	MAPS-20131397;YIO-23395;YIO-23394;AoT-Vol2P520-W453;AoT-Vol2P520-002638;YIO-23400;YIO-23399;YIO-23392;YIO-23397;YIO-23398;AoT-Vol2P520-W452;YIO-23393
22726503	Picus canus	Picus canus	ClutchSize	NA	3	AoT-Vol2P520
22726503	Picus canus	Picus canus	IncuPeriod	NA	2	AoT-Vol2P520
22726503	Picus canus	Picus canus	EggLength	NA	3	AoT-Vol2P520
22726503	Picus canus	Picus canus	EggWidth	NA	3	AoT-Vol2P520
45354964	Falco peregrinus	Falco peregrinus	BodyLength	2	1	ASIZ-ASIZA0002172;ASIZ-ASIZA0002052
45354964	Falco peregrinus	Falco peregrinus	BodyMass	NA	2	HBW
45354964	Falco peregrinus	Falco peregrinus	HeadLength	2	1	ASIZ-ASIZA0002172;ASIZ-ASIZA0002052
45354964	Falco peregrinus	Falco peregrinus	TailLength	10	1	AoT-Vol1P436-3387;ASIZ-ASIZA0002172;TM-TMAV0152;TM-TMAV1305;AoT-Vol1P436-8485;AoT-Vol1P436-8194;AoT-Vol1P436-5476;AoT-Vol1P436-5867;AoT-Vol1P436-3853;ASIZ-ASIZA0002052
45354964	Falco peregrinus	Falco peregrinus	TarsusLength	7	1	AoT-Vol1P436-8194;ASIZ-ASIZA0002172;ASIZ-ASIZA0002052;AoT-Vol1P436-3853;AoT-Vol1P436-5867;AoT-Vol1P436-5476;AoT-Vol1P436-8485
45354964	Falco peregrinus	Falco peregrinus	WingLength	10	1	TM-TMAV0152;AoT-Vol1P436-3387;ASIZ-ASIZA0002172;AoT-Vol1P436-8194;TM-TMAV1305;AoT-Vol1P436-5867;ASIZ-ASIZA0002052;AoT-Vol1P436-5476;AoT-Vol1P436-8485;AoT-Vol1P436-3853
45354964	Falco peregrinus	Falco peregrinus	ClutchSize	NA	2	AoT-Vol1P437
45354964	Falco peregrinus	Falco peregrinus	IncuPeriod	NA	2	HBW
45354964	Falco peregrinus	Falco peregrinus	EggLength	NA	NA	NA
45354964	Falco peregrinus	Falco peregrinus	EggWidth	NA	NA	NA
22698684	Pitta nympha	Pitta nympha	BodyLength	1	1	ASIZ-ASIZA0001076
22698684	Pitta nympha	Pitta nympha	BodyMass	14	1	MAPS-20080122;MAPS-20090359;MAPS-20131743;MAPS-20080102;MAPS-20150029;MAPS-20080157;MAPS-20090361;AoT-Vol2P526-ASIZA0001076;ASIZ-ASIZA0001076;MAPS-20100273;MAPS-20110567;MAPS-20080113;MAPS-20120038;MAPS-2012B088
22698684	Pitta nympha	Pitta nympha	HeadLength	14	1	MAPS-20131743;ASIZ-ASIZA0001076;ASIZ-ASIZA0000485;MAPS-20080122;MAPS-20120038;MAPS-20110567;MAPS-20080113;MAPS-20090359;MAPS-20090361;MAPS-20150029;MAPS-20080102;MAPS-20080157;MAPS-20100273;MAPS-2012B088
22698684	Pitta nympha	Pitta nympha	TailLength	27	1	MAPS-20080102;AoT-Vol2P526-ASIZA0001076;ASIZ-ASIZA0001076;MAPS-20080113;MAPS-20080122;MAPS-20080157;MAPS-20090359;MAPS-20090361;MAPS-20100273;MAPS-20131743;MAPS-20110567;MAPS-20150029;AoT-Vol2P526-NMNS3413;MAPS-20120038;MAPS-2012B088;AoT-Vol2P526-NMNS2223;AoT-Vol2P526-NMNS5097;AoT-Vol2P526-NMNS2221;AoT-Vol2P526-NMNS2224;AoT-Vol2P526-NMNS007017;AoT-Vol2P526-NMNS2176;AoT-Vol2P526-NMNS2168;AoT-Vol2P…
22698684	Pitta nympha	Pitta nympha	TarsusLength	26	1	MAPS-20080113;AoT-Vol2P526-NMNS2168;AoT-Vol2P526-NMNS3218;AoT-Vol2P526-NMNS2176;AoT-Vol2P526-ASIZA0000485;ASIZ-ASIZA0000485;AoT-Vol2P526-NMNS2221;AoT-Vol2P526-NMNS2223;MAPS-20131743;AoT-Vol2P526-NMNS5097;MAPS-20090361;AoT-Vol2P526-NMNS3413;AoT-Vol2P526-ASIZA0001076;ASIZ-ASIZA0001076;MAPS-20110567;MAPS-20120038;MAPS-20090359;MAPS-20080157;AoT-Vol2P526-NMNS2224;MAPS-20080102;AoT-Vol2P526-NMNS2217;M…
22698684	Pitta nympha	Pitta nympha	WingLength	27	1	AoT-Vol2P526-ASIZA0000485;ASIZ-ASIZA0000485;AoT-Vol2P526-ASIZA0001076;ASIZ-ASIZA0001076;AoT-Vol2P526-NMNS007017;AoT-Vol2P526-NMNS2221;AoT-Vol2P526-NMNS2217;AoT-Vol2P526-NMNS3413;AoT-Vol2P526-NMNS3218;AoT-Vol2P526-NMNS2223;AoT-Vol2P526-NMNS2224;AoT-Vol2P526-NMNS2210;AoT-Vol2P526-NMNS2176;AoT-Vol2P526-NMNS2168;AoT-Vol2P526-NMNS2213;MAPS-20080102;MAPS-20080113;MAPS-20080122;MAPS-20080157;MAPS-200903…
22698684	Pitta nympha	Pitta nympha	ClutchSize	NA	3	AoT-Vol2P527
22698684	Pitta nympha	Pitta nympha	IncuPeriod	NA	3	AoT-Vol2P527
22698684	Pitta nympha	Pitta nympha	EggLength	NA	NA	NA
22698684	Pitta nympha	Pitta nympha	EggWidth	NA	NA	NA
103694119	Pericrocotus solaris	Pericrocotus solaris	BodyLength	1	1	ASIZ-ASIZA0000065
103694119	Pericrocotus solaris	Pericrocotus solaris	BodyMass	5	1	ASIZ-ASIZA0000065;MAPS-20131783;MAPS-20090086;MAPS-20150148;MAPS-20131784
103694119	Pericrocotus solaris	Pericrocotus solaris	HeadLength	4	1	MAPS-20131783;MAPS-20131784;MAPS-20090086;MAPS-20150148
103694119	Pericrocotus solaris	Pericrocotus solaris	TailLength	13	1	AoT-Vol2P544-6994;AoT-Vol2P544-00263;AoT-Vol2P544-7194;AoT-Vol2P544-1508;AoT-Vol2P544-7012;MAPS-20090086;AoT-Vol2P544-2046;ASIZ-ASIZA0000065;AoT-Vol2P544-6995;MAPS-20131784;MAPS-20150148;MAPS-20131783;AoT-Vol2P544-2042
103694119	Pericrocotus solaris	Pericrocotus solaris	TarsusLength	13	1	MAPS-20150148;MAPS-20131783;MAPS-20090086;MAPS-20131784;AoT-Vol2P544-00263;AoT-Vol2P544-6994;ASIZ-ASIZA0000065;AoT-Vol2P544-1508;AoT-Vol2P544-2046;AoT-Vol2P544-7194;AoT-Vol2P544-6995;AoT-Vol2P544-2042;AoT-Vol2P544-7012
103694119	Pericrocotus solaris	Pericrocotus solaris	WingLength	13	1	MAPS-20090086;MAPS-20131783;MAPS-20131784;MAPS-20150148;AoT-Vol2P544-6994;AoT-Vol2P544-2046;AoT-Vol2P544-00263;AoT-Vol2P544-1508;AoT-Vol2P544-6995;AoT-Vol2P544-2042;AoT-Vol2P544-7012;AoT-Vol2P544-7194;ASIZ-ASIZA0000065
103694119	Pericrocotus solaris	Pericrocotus solaris	ClutchSize	NA	3	HBW
103694119	Pericrocotus solaris	Pericrocotus solaris	IncuPeriod	NA	NA	NA
103694119	Pericrocotus solaris	Pericrocotus solaris	EggLength	NA	3	HBW
103694119	Pericrocotus solaris	Pericrocotus solaris	EggWidth	NA	3	HBW
22706473	Coracina macei	Coracina macei	BodyLength	NA	2	HBW
22706473	Coracina macei	Coracina macei	BodyMass	NA	3	Elton
22706473	Coracina macei	Coracina macei	HeadLength	NA	NA	NA
22706473	Coracina macei	Coracina macei	TailLength	2	1	AoT-Vol2P537-w460;AoT-Vol2P537-w461
22706473	Coracina macei	Coracina macei	TarsusLength	2	1	AoT-Vol2P537-w461;AoT-Vol2P537-w460
22706473	Coracina macei	Coracina macei	WingLength	2	1	AoT-Vol2P537-w460;AoT-Vol2P537-w461
22706473	Coracina macei	Coracina macei	ClutchSize	NA	2	HBW
22706473	Coracina macei	Coracina macei	IncuPeriod	NA	NA	NA
22706473	Coracina macei	Coracina macei	EggLength	NA	NA	NA
22706473	Coracina macei	Coracina macei	EggWidth	NA	NA	NA
22705029	Lanius schach	Lanius schach	BodyLength	4	1	ASIZ-ASIZA0001054;ASIZ-ASIZA0001044;ASIZ-ASIZA0001048;ASIZ-ASIZA0001068
22705029	Lanius schach	Lanius schach	BodyMass	4	1	ASIZ-ASIZA0001068;ASIZ-ASIZA0001044;ASIZ-ASIZA0001048;ASIZ-ASIZA0001054
22705029	Lanius schach	Lanius schach	HeadLength	5	1	ASIZ-ASIZA0001048;ASIZ-ASIZA0001054;ASIZ-ASIZA0001068;ASIZ-ASIZA0001044;ASIZ-ASIZA0002083
22705029	Lanius schach	Lanius schach	TailLength	7	1	AoT-Vol2P564-9047;ASIZ-ASIZA0001054;ASIZ-ASIZA0001048;ASIZ-ASIZA0001068;ASIZ-ASIZA0001044;AoT-Vol2P564-9302;AoT-Vol2P564-008639
22705029	Lanius schach	Lanius schach	TarsusLength	9	1	AoT-Vol2P564-9302;AoT-Vol2P564-008639;ASIZ-ASIZA0002083;ASIZ-ASIZA0001048;ASIZ-ASIZA0001068;ASIZ-ASIZA0001044;ASIZ-ASIZA0001054;AoT-Vol2P564-9047;AoT-Vol2P564-3214
22705029	Lanius schach	Lanius schach	WingLength	8	1	ASIZ-ASIZA0001054;AoT-Vol2P564-9302;ASIZ-ASIZA0001068;ASIZ-ASIZA0001048;ASIZ-ASIZA0001044;AoT-Vol2P564-3214;ASIZ-ASIZA0002083;AoT-Vol2P564-008639
22705029	Lanius schach	Lanius schach	ClutchSize	NA	2	AoT-Vol2P565
22705029	Lanius schach	Lanius schach	IncuPeriod	NA	2	AoT-Vol2P565
22705029	Lanius schach	Lanius schach	EggLength	NA	NA	NA
22705029	Lanius schach	Lanius schach	EggWidth	NA	NA	NA
22716753	Erpornis zantholeuca	Erpornis zantholeuca	BodyLength	4	1	ASIZ-ASIZA0000825;ASIZ-ASIZA0000866;ASIZ-ASIZA0000126;ASIZ-ASIZA0000041
22716753	Erpornis zantholeuca	Erpornis zantholeuca	BodyMass	76	1	ASIZ-ASIZA0000126;AoT-Vol3P251-0697;MAPS-20140725;MAPS-20090047;MAPS-20100323;MAPS-20100526;MAPS-20110507;MAPS-20120489;MAPS-20100143;AoT-Vol3P251-1066;AoT-Vol3P251-4781;AoT-Vol3P251-1073;AoT-Vol3P251-4780;MAPS-20090143;MAPS-20090436;MAPS-20100024;MAPS-20110865;MAPS-20110866;MAPS-20120050;MAPS-20120576;MAPS-20140672;MAPS-20150025;MAPS-20158094;MAPS-20131428;MAPS-20090400;MAPS-20120632;MAPS-201315…
22716753	Erpornis zantholeuca	Erpornis zantholeuca	HeadLength	58	1	MAPS-20090686;MAPS-20140725;MAPS-20090047;MAPS-20100024;MAPS-20120576;MAPS-20090576;MAPS-20100143;MAPS-20110091;MAPS-20158155;MAPS-20100324;MAPS-20110248;MAPS-20110865;MAPS-20110866;MAPS-20120050;MAPS-20120489;MAPS-20131562;MAPS-20090143;MAPS-20090374;MAPS-20100192;MAPS-20100526;MAPS-20110507;MAPS-20120544;MAPS-20120632;MAPS-20140695;ASIZ-ASIZA0000866;MAPS-20100286;MAPS-20110946;MAPS-20151174;MAP…
22716753	Erpornis zantholeuca	Erpornis zantholeuca	TailLength	72	1	MAPS-20110248;MAPS-20151174;MAPS-20140725;AoT-Vol3P251-1072;MAPS-20090400;MAPS-20090436;MAPS-20090576;MAPS-20100192;MAPS-20100286;MAPS-20100323;MAPS-20110311;MAPS-20110866;MAPS-20120632;MAPS-20140672;AoT-Vol3P251-1073;AoT-Vol3P251-1071;MAPS-20100390;MAPS-20090147;MAPS-20090374;MAPS-20100324;MAPS-20100526;MAPS-20110507;MAPS-20120489;MAPS-20120576;MAPS-20150024;MAPS-20151171;ASIZ-ASIZA0000041;AoT-V…
22716753	Erpornis zantholeuca	Erpornis zantholeuca	TarsusLength	76	1	MAPS-20120623;ASIZ-ASIZA0000041;MAPS-20100143;MAPS-20131428;ASIZ-ASIZA0000866;ASIZ-ASIZA0000126;MAPS-20151171;MAPS-20090047;AoT-Vol3P251-0697;MAPS-20100024;MAPS-20110946;MAPS-20140725;AoT-Vol3P251-0698;MAPS-20151174;MAPS-20100011;MAPS-20110122;MAPS-20110866;MAPS-2013R194;MAPS-20131562;MAPS-20100324;MAPS-20100526;MAPS-20120632;MAPS-20131563;ASIZ-ASIZA0000825;MAPS-20090576;MAPS-20100322;MAPS-201003…
22716753	Erpornis zantholeuca	Erpornis zantholeuca	WingLength	78	1	MAPS-20080059;MAPS-20080219;MAPS-20080359;MAPS-20090047;MAPS-20090143;MAPS-20090147;MAPS-20090374;MAPS-20090400;MAPS-20090436;MAPS-20090576;MAPS-20090686;MAPS-20090687;MAPS-20100011;MAPS-20100024;MAPS-20100143;MAPS-20100152;MAPS-20100192;MAPS-20100286;MAPS-20100322;MAPS-20100323;MAPS-20100324;MAPS-20100390;MAPS-20100526;MAPS-20110091;MAPS-20110122;MAPS-20110248;MAPS-20110311;MAPS-20110505;MAPS-20…
22716753	Erpornis zantholeuca	Erpornis zantholeuca	ClutchSize	NA	2	HBW
22716753	Erpornis zantholeuca	Erpornis zantholeuca	IncuPeriod	NA	NA	NA
22716753	Erpornis zantholeuca	Erpornis zantholeuca	EggLength	NA	NA	NA
22716753	Erpornis zantholeuca	Erpornis zantholeuca	EggWidth	NA	NA	NA
22706394	Oriolus chinensis	Oriolus chinensis	BodyLength	NA	2	HBW
22706394	Oriolus chinensis	Oriolus chinensis	BodyMass	NA	2	HBW
22706394	Oriolus chinensis	Oriolus chinensis	HeadLength	NA	NA	NA
22706394	Oriolus chinensis	Oriolus chinensis	TailLength	3	1	AoT-Vol2P572-003083;AoT-Vol2P572-3242;AoT-Vol2P572-W191
22706394	Oriolus chinensis	Oriolus chinensis	TarsusLength	4	1	AoT-Vol2P572-W191;AoT-Vol2P572-003083;AoT-Vol2P572-4072;AoT-Vol2P572-3242
22706394	Oriolus chinensis	Oriolus chinensis	WingLength	4	1	AoT-Vol2P572-4072;AoT-Vol2P572-W191;AoT-Vol2P572-3242;AoT-Vol2P572-003083
22706394	Oriolus chinensis	Oriolus chinensis	ClutchSize	NA	2	AoT-Vol2P572
22706394	Oriolus chinensis	Oriolus chinensis	IncuPeriod	NA	2	AoT-Vol2P572
22706394	Oriolus chinensis	Oriolus chinensis	EggLength	NA	2	HBW
22706394	Oriolus chinensis	Oriolus chinensis	EggWidth	NA	2	HBW
22706446	Oriolus traillii	Oriolus traillii	BodyLength	8	1	YIO-57837;YIO-57850;YIO-57851;YIO-57849;YIO-57847;YIO-57839;YIO-57840;YIO-57836
22706446	Oriolus traillii	Oriolus traillii	BodyMass	2	1	MAPS-20150086;MAPS-20131600
22706446	Oriolus traillii	Oriolus traillii	HeadLength	10	1	MAPS-20131600;YIO-57839;YIO-57849;MAPS-20150086;YIO-57851;YIO-57847;YIO-57850;YIO-57837;YIO-57840;YIO-57836
22706446	Oriolus traillii	Oriolus traillii	TailLength	11	1	YIO-57836;AoT-Vol2P576-010224;MAPS-20150086;YIO-57837;MAPS-20131600;YIO-57847;YIO-57849;YIO-57840;YIO-57839;YIO-57850;YIO-57851
22706446	Oriolus traillii	Oriolus traillii	TarsusLength	11	1	YIO-57851;YIO-57839;YIO-57847;YIO-57840;YIO-57836;YIO-57837;YIO-57850;YIO-57849;MAPS-20131600;MAPS-20150086;AoT-Vol2P576-010224
22706446	Oriolus traillii	Oriolus traillii	WingLength	11	1	YIO-57847;YIO-57839;YIO-57836;YIO-57851;YIO-57837;YIO-57849;AoT-Vol2P576-010224;YIO-57840;YIO-57850;MAPS-20131600;MAPS-20150086
22706446	Oriolus traillii	Oriolus traillii	ClutchSize	NA	2	HBW
22706446	Oriolus traillii	Oriolus traillii	IncuPeriod	NA	NA	NA
22706446	Oriolus traillii	Oriolus traillii	EggLength	NA	2	HBW
22706446	Oriolus traillii	Oriolus traillii	EggWidth	NA	2	HBW
22706961	Dicrurus macrocercus	Dicrurus macrocercus	BodyLength	13	1	ASIZ-ASIZA0001913;ASIZ-ASIZA0002134;ASIZ-ASIZA0001102;ASIZ-ASIZA0001027;ASIZ-ASIZA0001062;ASIZ-ASIZA0001100;ASIZ-ASIZA0001063;ASIZ-ASIZA0001061;ASIZ-ASIZA0001866;ASIZ-ASIZA0001101;ASIZ-ASIZA0002006;ASIZ-ASIZA0000553;ASIZ-ASIZA0002057
22706961	Dicrurus macrocercus	Dicrurus macrocercus	BodyMass	10	1	ASIZ-ASIZA0000918;ASIZ-ASIZA0000553;ASIZ-ASIZA0001102;ASIZ-ASIZA0001062;ASIZ-ASIZA0001101;ASIZ-ASIZA0001100;ASIZ-ASIZA0001061;ASIZ-ASIZA0001114;ASIZ-ASIZA0001027;ASIZ-ASIZA0001026
22706961	Dicrurus macrocercus	Dicrurus macrocercus	HeadLength	17	1	ASIZ-ASIZA0002134;ASIZ-ASIZA0000553;ASIZ-ASIZA0001786;ASIZ-ASIZA0001913;ASIZ-ASIZA0001063;ASIZ-ASIZA0001062;ASIZ-ASIZA0001102;ASIZ-ASIZA0001061;ASIZ-ASIZA0001100;ASIZ-ASIZA0001101;ASIZ-ASIZA0001114;ASIZ-ASIZA0001027;ASIZ-ASIZA0002006;ASIZ-ASIZA0001026;ASIZ-ASIZA0001866;ASIZ-ASIZA0000918;ASIZ-ASIZA0002057
22706961	Dicrurus macrocercus	Dicrurus macrocercus	TailLength	25	1	ASIZ-ASIZA0001026;ASIZ-ASIZA0001866;ASIZ-ASIZA0001786;ASIZ-ASIZA0002006;ASIZ-ASIZA0001102;ASIZ-ASIZA0001913;ASIZ-ASIZA0001063;ASIZ-ASIZA0001061;ASIZ-ASIZA0001062;ASIZ-ASIZA0000553;ASIZ-ASIZA0001100;ASIZ-ASIZA0001114;ASIZ-ASIZA0001027;ASIZ-ASIZA0002134;AoT-Vol2P582-007057;ASIZ-ASIZA0001101;AoT-Vol2P582-5378;AoT-Vol2P582-5493;AoT-Vol2P582-002221;AoT-Vol2P582-2490;AoT-Vol2P582-007105;AoT-Vol2P582-50…
22706961	Dicrurus macrocercus	Dicrurus macrocercus	TarsusLength	27	1	ASIZ-ASIZA0001027;AoT-Vol2P582-6464;ASIZ-ASIZA0001062;ASIZ-ASIZA0000553;AoT-Vol2P582-007105;ASIZ-ASIZA0001102;AoT-Vol2P582-002221;AoT-Vol2P582-5493;AoT-Vol2P582-007057;AoT-Vol2P582-4976;ASIZ-ASIZA0002057;ASIZ-ASIZA0001100;ASIZ-ASIZA0002134;AoT-Vol2P582-5002;ASIZ-ASIZA0002006;AoT-Vol2P582-3035;ASIZ-ASIZA0001101;ASIZ-ASIZA0001786;ASIZ-ASIZA0001026;ASIZ-ASIZA0001061;ASIZ-ASIZA0001913;ASIZ-ASIZA00009…
22706961	Dicrurus macrocercus	Dicrurus macrocercus	WingLength	26	1	ASIZ-ASIZA0001102;ASIZ-ASIZA0001913;ASIZ-ASIZA0002134;AoT-Vol2P582-002221;AoT-Vol2P582-5493;ASIZ-ASIZA0002006;ASIZ-ASIZA0001061;ASIZ-ASIZA0001101;ASIZ-ASIZA0001100;AoT-Vol2P582-4976;AoT-Vol2P582-6464;ASIZ-ASIZA0001027;ASIZ-ASIZA0001026;AoT-Vol2P582-5002;AoT-Vol2P582-007105;ASIZ-ASIZA0001063;ASIZ-ASIZA0001062;AoT-Vol2P582-5378;AoT-Vol2P582-007057;ASIZ-ASIZA0001114;AoT-Vol2P582-3035;AoT-Vol2P582-24…
22706961	Dicrurus macrocercus	Dicrurus macrocercus	ClutchSize	NA	3	AoT-Vol2P583
22706961	Dicrurus macrocercus	Dicrurus macrocercus	IncuPeriod	NA	2	HBW
22706961	Dicrurus macrocercus	Dicrurus macrocercus	EggLength	NA	3	AoT-Vol2P583
22706961	Dicrurus macrocercus	Dicrurus macrocercus	EggWidth	NA	3	AoT-Vol2P583
22706973	Dicrurus aeneus	Dicrurus aeneus	BodyLength	2	1	ASIZ-ASIZA0001712;ASIZ-ASIZA0002013
22706973	Dicrurus aeneus	Dicrurus aeneus	BodyMass	30	1	MAPS-20090726;MAPS-20080476;MAPS-20100298;MAPS-20141237;MAPS-2013R177;MAPS-20090380;MAPS-20140929;MAPS-2013R026;MAPS-20100188;MAPS-20100507;MAPS-20141277;MAPS-2013R106;MAPS-20090650;MAPS-20131619;MAPS-20080062;MAPS-20090005;MAPS-20100532;MAPS-20110061;MAPS-20150150;MAPS-2013R023;MAPS-20120059;MAPS-20090759;MAPS-20131574;MAPS-2013R060;MAPS-20158098;MAPS-2013R027;MAPS-20090211;MAPS-20141283;MAPS-20…
22706973	Dicrurus aeneus	Dicrurus aeneus	HeadLength	27	1	MAPS-20120059;MAPS-20080476;MAPS-20141237;ASIZ-ASIZA0001712;MAPS-20100507;MAPS-20100298;MAPS-2013R026;MAPS-20090726;MAPS-20090005;MAPS-2013R106;MAPS-20090211;MAPS-20100188;MAPS-20090650;MAPS-20110061;MAPS-2013R177;MAPS-20090600;MAPS-20100532;MAPS-20150150;MAPS-20131619;MAPS-20140929;MAPS-20141277;ASIZ-ASIZA0002013;MAPS-20158098;MAPS-20141283;MAPS-2013R027;MAPS-20090759;MAPS-20090380
22706973	Dicrurus aeneus	Dicrurus aeneus	TailLength	35	1	MAPS-20090759;MAPS-20100532;MAPS-20090380;AoT-Vol2P588-1489;MAPS-20131619;AoT-Vol2P588-1488;MAPS-20090726;MAPS-2013R026;MAPS-20090650;MAPS-20150150;ASIZ-ASIZA0001712;AoT-Vol2P588-00638;MAPS-20090005;MAPS-20100507;MAPS-20090211;MAPS-20100298;MAPS-2013R177;MAPS-20141237;MAPS-20080476;MAPS-20140929;MAPS-20158098;AoT-Vol2P588-4777;MAPS-2013R023;ASIZ-ASIZA0002013;MAPS-2013R060;MAPS-2013R027;AoT-Vol2P5…
22706973	Dicrurus aeneus	Dicrurus aeneus	TarsusLength	37	1	AoT-Vol2P588-006987;AoT-Vol2P588-1488;AoT-Vol2P588-4777;AoT-Vol2P588-006991;AoT-Vol2P588-1489;MAPS-20100507;AoT-Vol2P588-00639;AoT-Vol2P588-00638;MAPS-20090600;MAPS-20140929;MAPS-2013R177;MAPS-20100188;MAPS-20100298;MAPS-2013R023;MAPS-20090005;MAPS-20131619;MAPS-20110061;MAPS-2013R026;MAPS-20090211;MAPS-20150150;MAPS-20120059;MAPS-2013R106;MAPS-20100532;MAPS-20080476;MAPS-20080062;MAPS-20090759;M…
22706973	Dicrurus aeneus	Dicrurus aeneus	WingLength	37	1	AoT-Vol2P588-1489;AoT-Vol2P588-1488;MAPS-20080061;MAPS-20080062;AoT-Vol2P588-00638;AoT-Vol2P588-4777;ASIZ-ASIZA0002013;ASIZ-ASIZA0001712;AoT-Vol2P588-00639;AoT-Vol2P588-006991;AoT-Vol2P588-006987;MAPS-20080476;MAPS-20090005;MAPS-20090211;MAPS-20090380;MAPS-20090600;MAPS-20090650;MAPS-20090726;MAPS-20090759;MAPS-20100188;MAPS-20100298;MAPS-20100507;MAPS-20100532;MAPS-20110061;MAPS-20120059;MAPS-20…
22706973	Dicrurus aeneus	Dicrurus aeneus	ClutchSize	NA	2	AoT-Vol2P588
22706973	Dicrurus aeneus	Dicrurus aeneus	IncuPeriod	NA	3	HBW
22706973	Dicrurus aeneus	Dicrurus aeneus	EggLength	4	3	AoT-Vol2P588
22706973	Dicrurus aeneus	Dicrurus aeneus	EggWidth	4	3	AoT-Vol2P588
103715755	Hypothymis azurea	Hypothymis azurea	BodyLength	1	1	ASIZ-ASIZA0002085
103715755	Hypothymis azurea	Hypothymis azurea	BodyMass	238	1	MAPS-20140985;MAPS-20141042;MAPS-20090295;MAPS-20100472;MAPS-20131894;MAPS-20158042;MAPS-20141125;MAPS-20141090;MAPS-20158180;MAPS-20080191;MAPS-20080327;MAPS-20080487;MAPS-20090268;MAPS-20090282;MAPS-20090376;MAPS-20090696;MAPS-20110049;MAPS-20110753;MAPS-20140981;MAPS-20150090;MAPS-20158108;MAPS-20158140;MAPS-20158165;MAPS-2012B005;MAPS-2013B052;MAPS-2013R200;MAPS-20140974;MAPS-20151056;MAPS-20…
103715755	Hypothymis azurea	Hypothymis azurea	HeadLength	225	1	MAPS-20131775;MAPS-20150090;MAPS-20110624;MAPS-20100223;MAPS-20080485;MAPS-20090296;MAPS-20100239;MAPS-20090268;MAPS-20140981;MAPS-20151109;MAPS-20090385;MAPS-20080487;MAPS-20120003;MAPS-20151111;MAPS-2013R249;MAPS-20090295;MAPS-20110443;MAPS-20131931;MAPS-20120016;MAPS-20120747;MAPS-20131924;MAPS-20158149;MAPS-20090282;MAPS-20090730;MAPS-20120490;MAPS-20158108;MAPS-20090634;MAPS-20110069;MAPS-20…
103715755	Hypothymis azurea	Hypothymis azurea	TailLength	234	1	MAPS-20090656;MAPS-20080485;MAPS-20131882;MAPS-20110227;MAPS-20090282;MAPS-20090376;MAPS-20110010;MAPS-20110444;MAPS-20110967;MAPS-20120630;MAPS-20131504;MAPS-20140894;MAPS-20090407;MAPS-20100472;MAPS-20120620;MAPS-20120644;MAPS-20141006;MAPS-20151149;MAPS-2013B009;MAPS-20110358;MAPS-20131801;MAPS-20141091;MAPS-20141107;MAPS-2013R001;MAPS-2013R200;MAPS-2013R249;MAPS-20090100;MAPS-20090503;MAPS-20…
103715755	Hypothymis azurea	Hypothymis azurea	TarsusLength	238	1	MAPS-2013R004;MAPS-20090540;MAPS-20110342;MAPS-20090471;MAPS-20120490;MAPS-20110947;MAPS-20131580;MAPS-20158165;MAPS-20131733;MAPS-20140918;MAPS-20080487;MAPS-20141223;MAPS-20151067;MAPS-20131830;MAPS-20090268;MAPS-20090285;MAPS-20100223;MAPS-20110095;MAPS-20140981;MAPS-20090295;MAPS-20090655;MAPS-20151116;MAPS-20080095;MAPS-20090136;MAPS-20090294;MAPS-20090730;MAPS-20120767;MAPS-20131609;MAPS-20…
103715755	Hypothymis azurea	Hypothymis azurea	WingLength	248	1	MAPS-20080066;MAPS-20080095;MAPS-20080149;MAPS-20080173;MAPS-20080186;MAPS-20080205;MAPS-20080258;MAPS-20080309;MAPS-20080327;MAPS-20080341;MAPS-20080349;MAPS-20080364;MAPS-20080440;MAPS-20080456;MAPS-20080482;MAPS-20080485;MAPS-20080487;MAPS-20090043;MAPS-20090044;MAPS-20090050;MAPS-20090054;MAPS-20090100;MAPS-20090127;MAPS-20090136;MAPS-20090142;MAPS-20090166;MAPS-20090223;MAPS-20090227;MAPS-20…
103715755	Hypothymis azurea	Hypothymis azurea	ClutchSize	NA	3	AoT-Vol3P13
103715755	Hypothymis azurea	Hypothymis azurea	IncuPeriod	NA	3	AoT-Vol3P13
103715755	Hypothymis azurea	Hypothymis azurea	EggLength	NA	2	HBW
103715755	Hypothymis azurea	Hypothymis azurea	EggWidth	NA	2	HBW
22707151	Terpsiphone atrocaudata	Terpsiphone atrocaudata	BodyLength	2	1	ASIZ-ASIZA0000417;ASIZ-ASIZA0001380
22707151	Terpsiphone atrocaudata	Terpsiphone atrocaudata	BodyMass	14	1	ASIZ-ASIZA0000417;MAPS-20080415;MAPS-20110799;MAPS-20090767;MAPS-20140920;AoT-Vol3P20-A06504;ASIZ-ASIZA0001380;MAPS-2013B049;AoT-Vol3P20-A06670;AoT-Vol3P20-A06671;MAPS-20090775;MAPS-20110310;AoT-Vol3P20-A06649;AoT-Vol3P20-A06642
22707151	Terpsiphone atrocaudata	Terpsiphone atrocaudata	HeadLength	8	1	MAPS-20110799;MAPS-20090767;MAPS-20140920;MAPS-20080415;MAPS-20110310;MAPS-20090775;MAPS-2013B049;ASIZ-ASIZA0000417
22707151	Terpsiphone atrocaudata	Terpsiphone atrocaudata	TailLength	23	1	MAPS-20110799;AoT-Vol3P20-00594;MAPS-20080415;AoT-Vol3P20-00819;AoT-Vol3P20-00593;MAPS-20090767;MAPS-20090775;AoT-Vol3P20-A06670;AoT-Vol3P20-A06504;AoT-Vol3P20-A06649;AoT-Vol3P20-03814;AoT-Vol3P20-A06642;AoT-Vol3P20-AV.0589;AoT-Vol3P20-00927;AoT-Vol3P20-A06671;AoT-Vol3P20-03128;AoT-Vol3P20-A06686;AoT-Vol3P20-ASIZA0000417;MAPS-20110310;AoT-Vol3P20-AV.0035;AoT-Vol3P20-AV.0641;ASIZ-ASIZA0001380;AoT-…
22707151	Terpsiphone atrocaudata	Terpsiphone atrocaudata	TarsusLength	25	1	AoT-Vol3P20-00594;AoT-Vol3P20-A06671;AoT-Vol3P20-A06649;MAPS-20090767;AoT-Vol3P20-A06504;AoT-Vol3P20-00593;MAPS-20110310;MAPS-20110799;AoT-Vol3P20-03128;AoT-Vol3P20-00927;MAPS-20140920;MAPS-20080415;AoT-Vol3P20-AV.0035;AoT-Vol3P20-00592;MAPS-2013B049;AoT-Vol3P20-A06642;AoT-Vol3P20-A06686;AoT-Vol3P20-A06670;MAPS-20090775;AoT-Vol3P20-ASIZA0000417;AoT-Vol3P20-03814;ASIZ-ASIZA0001380;AoT-Vol3P20-AV.0…
22707151	Terpsiphone atrocaudata	Terpsiphone atrocaudata	WingLength	25	1	AoT-Vol3P20-00594;AoT-Vol3P20-00819;AoT-Vol3P20-A06504;AoT-Vol3P20-00593;AoT-Vol3P20-A06649;AoT-Vol3P20-AV.0035;AoT-Vol3P20-A06642;AoT-Vol3P20-A06670;AoT-Vol3P20-ASIZA0000417;AoT-Vol3P20-03128;AoT-Vol3P20-03814;AoT-Vol3P20-A06671;ASIZ-ASIZA0001380;AoT-Vol3P20-AV.0641;AoT-Vol3P20-00592;AoT-Vol3P20-00927;AoT-Vol3P20-A06686;AoT-Vol3P20-AV.0589;MAPS-20080415;MAPS-20090767;MAPS-20090775;MAPS-20110310;…
22707151	Terpsiphone atrocaudata	Terpsiphone atrocaudata	ClutchSize	NA	3	AoT-Vol3P21
22707151	Terpsiphone atrocaudata	Terpsiphone atrocaudata	IncuPeriod	NA	NA	NA
22707151	Terpsiphone atrocaudata	Terpsiphone atrocaudata	EggLength	NA	NA	NA
22707151	Terpsiphone atrocaudata	Terpsiphone atrocaudata	EggWidth	NA	NA	NA
103723684	Garrulus glandarius	Garrulus glandarius	BodyLength	NA	2	HBW
103723684	Garrulus glandarius	Garrulus glandarius	BodyMass	1	1	MAPS-20150406
103723684	Garrulus glandarius	Garrulus glandarius	HeadLength	1	1	MAPS-20150406
103723684	Garrulus glandarius	Garrulus glandarius	TailLength	7	1	AoT-Vol3P27-NMNS5709;AoT-Vol3P27-AV.0990;AoT-Vol3P27-NMNS6214;AoT-Vol3P27-NMNS4554;AoT-Vol3P27-NMNS4553;AoT-Vol3P27-AV.1735;AoT-Vol3P27-AV.1736
103723684	Garrulus glandarius	Garrulus glandarius	TarsusLength	9	1	AoT-Vol3P27-NMNS5709;AoT-Vol3P27-NMNS4554;AoT-Vol3P27-NMNS6214;AoT-Vol3P27-NMNS007777;AoT-Vol3P27-NMNS4553;AoT-Vol3P27-AV.0990;AoT-Vol3P27-AV.1736;MAPS-20150406;AoT-Vol3P27-AV.1735
103723684	Garrulus glandarius	Garrulus glandarius	WingLength	9	1	MAPS-20150406;AoT-Vol3P27-NMNS5709;AoT-Vol3P27-NMNS007777;AoT-Vol3P27-NMNS4554;AoT-Vol3P27-NMNS4553;AoT-Vol3P27-AV.0990;AoT-Vol3P27-NMNS6214;AoT-Vol3P27-AV.1735;AoT-Vol3P27-AV.1736
103723684	Garrulus glandarius	Garrulus glandarius	ClutchSize	NA	2	AoT-Vol3P27
103723684	Garrulus glandarius	Garrulus glandarius	IncuPeriod	NA	2	AoT-Vol3P27
103723684	Garrulus glandarius	Garrulus glandarius	EggLength	NA	3	HBW
103723684	Garrulus glandarius	Garrulus glandarius	EggWidth	NA	3	HBW
22705793	Urocissa caerulea	Urocissa caerulea	BodyLength	13	1	ASIZ-ASIZA0000822;ASIZ-ASIZA0001276;ASIZ-ASIZA0001051;ASIZ-ASIZA0001991;ASIZ-ASIZA0001450;ASIZ-ASIZA0001660;ASIZ-ASIZA0001821;ASIZ-ASIZA0000548;ASIZ-ASIZA0001795;ASIZ-ASIZA0000608;ASIZ-ASIZA0001745;ASIZ-ASIZA0000397;ASIZ-ASIZA0001600
22705793	Urocissa caerulea	Urocissa caerulea	BodyMass	7	1	AoT-Vol3P30-ASIZA0001276;AoT-Vol3P30-ASIZA0001450;AoT-Vol3P30-ASIZA0000608;MAPS-20110371;AoT-Vol3P30-ASIZA0000329;AoT-Vol3P30-ASIZA0000397;AoT-Vol3P30-ASIZA0001051
22705793	Urocissa caerulea	Urocissa caerulea	HeadLength	19	1	MAPS-20110371;ASIZ-ASIZA0001762;ASIZ-ASIZA0001276;ASIZ-ASIZA0000329;ASIZ-ASIZA0001660;ASIZ-ASIZA0001868;ASIZ-ASIZA0000397;ASIZ-ASIZA0000822;ASIZ-ASIZA0000548;ASIZ-ASIZA0000608;ASIZ-ASIZA0001745;ASIZ-ASIZA0001991;ASIZ-ASIZA0001450;ASIZ-ASIZA0001051;ASIZ-ASIZA0001436;ASIZ-ASIZA0001821;ASIZ-ASIZA0000648;ASIZ-ASIZA0001795;ASIZ-ASIZA0001600
22705793	Urocissa caerulea	Urocissa caerulea	TailLength	21	1	ASIZ-ASIZA0000822;AoT-Vol3P30-ASIZA0001450;AoT-Vol3P30-ASIZA0001276;AoT-Vol3P30-ASIZA0001051;AoT-Vol3P30-ASIZA0000649;MAPS-20110371;AoT-Vol3P30-ASIZA0000648;ASIZ-ASIZA0001660;ASIZ-ASIZA0001437;AoT-Vol3P30-4513;AoT-Vol3P30-ASIZA0000548;AoT-Vol3P30-ASIZA0000329;ASIZ-ASIZA0001795;AoT-Vol3P30-ASIZA0001436;AoT-Vol3P30-ASIZA0000608;AoT-Vol3P30-010052;ASIZ-ASIZA0001821;AoT-Vol3P30-ASIZA0000397;AoT-Vol3P…
22705793	Urocissa caerulea	Urocissa caerulea	TarsusLength	24	1	ASIZ-ASIZA0001762;AoT-Vol3P30-ASIZA0001276;AoT-Vol3P30-4513;ASIZ-ASIZA0001660;AoT-Vol3P30-ASIZA0001051;AoT-Vol3P30-ASIZA0000548;ASIZ-ASIZA0001745;MAPS-20110371;AoT-Vol3P30-008678;AoT-Vol3P30-ASIZA0000648;ASIZ-ASIZA0001868;AoT-Vol3P30-ASIZA0001450;AoT-Vol3P30-010052;AoT-Vol3P30-ASIZA0000649;ASIZ-ASIZA0001795;AoT-Vol3P30-ASIZA0000397;ASIZ-ASIZA0001991;ASIZ-ASIZA0001591;AoT-Vol3P30-ASIZA0000329;AoT-…
22705793	Urocissa caerulea	Urocissa caerulea	WingLength	28	1	ASIZ-ASIZA0000548;AoT-Vol3P30-ASIZA0000548;ASIZ-ASIZA0000822;ASIZ-ASIZA0001868;ASIZ-ASIZA0001745;ASIZ-ASIZA0001795;ASIZ-ASIZA0001591;ASIZ-ASIZA0001991;ASIZ-ASIZA0001600;AoT-Vol3P30-ASIZA0001276;AoT-Vol3P30-008678;ASIZ-ASIZA0001660;ASIZ-ASIZA0001051;ASIZ-ASIZA0000648;ASIZ-ASIZA0001762;AoT-Vol3P30-ASIZA0001450;AoT-Vol3P30-ASIZA0001436;ASIZ-ASIZA0001437;AoT-Vol3P30-010052;AoT-Vol3P30-ASIZA0001051;Ao…
22705793	Urocissa caerulea	Urocissa caerulea	ClutchSize	NA	2	AoT-Vol3P31
22705793	Urocissa caerulea	Urocissa caerulea	IncuPeriod	NA	3	AoT-Vol3P31
22705793	Urocissa caerulea	Urocissa caerulea	EggLength	NA	NA	NA
22705793	Urocissa caerulea	Urocissa caerulea	EggWidth	NA	NA	NA
22705839	Dendrocitta formosae	Dendrocitta formosae	BodyLength	4	1	ASIZ-ASIZA0002100;ASIZ-ASIZA0001391;ASIZ-ASIZA0001736;ASIZ-ASIZA0000358
22705839	Dendrocitta formosae	Dendrocitta formosae	BodyMass	10	1	AoT-Vol3P34-ASIZA0001391;MAPS-20140840;MAPS-20140673;MAPS-20090766;MAPS-2013R036;MAPS-20131820;ASIZ-ASIZA0000358;MAPS-20150087;MAPS-20110410;MAPS-20151047
22705839	Dendrocitta formosae	Dendrocitta formosae	HeadLength	11	1	ASIZ-ASIZA0002100;MAPS-20140673;MAPS-20140840;MAPS-20131820;MAPS-20090766;MAPS-2013R036;ASIZ-ASIZA0001736;MAPS-20151047;ASIZ-ASIZA0000358;MAPS-20110410;MAPS-20150087
22705839	Dendrocitta formosae	Dendrocitta formosae	TailLength	26	1	MAPS-20140840;MAPS-20140673;MAPS-2013R036;MAPS-20090766;AoT-Vol3P34-2956;AoT-Vol3P34-2948;MAPS-20110410;AoT-Vol3P34-007041;ASIZ-ASIZA0002100;ASIZ-ASIZA0001391;ASIZ-ASIZA0000358;AoT-Vol3P34-4913;AoT-Vol3P34-1966;ASIZ-ASIZA0001736;AoT-Vol3P34-006996;AoT-Vol3P34-2002;AoT-Vol3P34-ASIZA0000358;AoT-Vol3P34-008532;AoT-Vol3P34-007994;AoT-Vol3P34-ASIZA0001391;AoT-Vol3P34-2894;AoT-Vol3P34-8855;AoT-Vol3P34-…
22705839	Dendrocitta formosae	Dendrocitta formosae	TarsusLength	28	1	ASIZ-ASIZA0000358;AoT-Vol3P34-007102;AoT-Vol3P34-007994;AoT-Vol3P34-ASIZA0000358;AoT-Vol3P34-2002;AoT-Vol3P34-2956;AoT-Vol3P34-008532;AoT-Vol3P34-8855;AoT-Vol3P34-006996;AoT-Vol3P34-009888;MAPS-20131820;MAPS-20140673;MAPS-20090766;AoT-Vol3P34-007041;ASIZ-ASIZA0001391;MAPS-20140840;AoT-Vol3P34-1966;AoT-Vol3P34-2948;AoT-Vol3P34-ASIZA0001391;MAPS-20150087;ASIZ-ASIZA0002100;AoT-Vol3P34-4913;MAPS-2015…
22705839	Dendrocitta formosae	Dendrocitta formosae	WingLength	28	1	AoT-Vol3P34-006996;AoT-Vol3P34-007994;AoT-Vol3P34-2948;AoT-Vol3P34-008532;AoT-Vol3P34-2956;ASIZ-ASIZA0001736;AoT-Vol3P34-1966;AoT-Vol3P34-009888;AoT-Vol3P34-4913;ASIZ-ASIZA0001391;ASIZ-ASIZA0000358;AoT-Vol3P34-ASIZA0001391;ASIZ-ASIZA0002100;AoT-Vol3P34-2002;AoT-Vol3P34-007041;AoT-Vol3P34-1999;AoT-Vol3P34-8855;AoT-Vol3P34-ASIZA0000358;AoT-Vol3P34-007102;AoT-Vol3P34-2894;MAPS-20090766;MAPS-20110410…
22705839	Dendrocitta formosae	Dendrocitta formosae	ClutchSize	NA	2	AoT-Vol3P34
22705839	Dendrocitta formosae	Dendrocitta formosae	IncuPeriod	NA	NA	NA
22705839	Dendrocitta formosae	Dendrocitta formosae	EggLength	NA	NA	NA
22705839	Dendrocitta formosae	Dendrocitta formosae	EggWidth	NA	NA	NA
103727252	Nucifraga caryocatactes	Nucifraga caryocatactes	BodyLength	9	1	YIO-60542;YIO-60538;YIO-60541;YIO-60534;YIO-60533;YIO-60537;YIO-60540;YIO-60535;YIO-60536
103727252	Nucifraga caryocatactes	Nucifraga caryocatactes	BodyMass	NA	2	HBW
103727252	Nucifraga caryocatactes	Nucifraga caryocatactes	HeadLength	9	1	YIO-60533;YIO-60537;YIO-60540;YIO-60542;YIO-60536;YIO-60534;YIO-60538;YIO-60535;YIO-60541
103727252	Nucifraga caryocatactes	Nucifraga caryocatactes	TailLength	12	1	YIO-60542;YIO-60533;YIO-60536;YIO-60538;AoT-Vol3P41-AV.1009;YIO-60535;AoT-Vol3P41-AV.1233;AoT-Vol3P41-AV.1011;YIO-60537;YIO-60540;YIO-60541;YIO-60534
103727252	Nucifraga caryocatactes	Nucifraga caryocatactes	TarsusLength	12	1	AoT-Vol3P41-AV.1233;YIO-60537;YIO-60533;YIO-60534;YIO-60538;YIO-60540;YIO-60542;AoT-Vol3P41-AV.1009;YIO-60535;YIO-60536;YIO-60541;AoT-Vol3P41-AV.1011
103727252	Nucifraga caryocatactes	Nucifraga caryocatactes	WingLength	12	1	AoT-Vol3P41-AV.1009;YIO-60533;YIO-60540;YIO-60538;YIO-60536;AoT-Vol3P41-AV.1011;YIO-60541;YIO-60537;AoT-Vol3P41-AV.1233;YIO-60542;YIO-60534;YIO-60535
103727252	Nucifraga caryocatactes	Nucifraga caryocatactes	ClutchSize	NA	2	AoT-Vol3P41
103727252	Nucifraga caryocatactes	Nucifraga caryocatactes	IncuPeriod	NA	2	HBW
103727252	Nucifraga caryocatactes	Nucifraga caryocatactes	EggLength	NA	3	HBW
103727252	Nucifraga caryocatactes	Nucifraga caryocatactes	EggWidth	NA	3	HBW
103727590	Corvus macrorhynchos	Corvus macrorhynchos	BodyLength	1	1	ASIZ-ASIZA0001267
103727590	Corvus macrorhynchos	Corvus macrorhynchos	BodyMass	1	1	AoT-Vol3P55-ASIZA0001267
103727590	Corvus macrorhynchos	Corvus macrorhynchos	HeadLength	1	1	ASIZ-ASIZA0001267
103727590	Corvus macrorhynchos	Corvus macrorhynchos	TailLength	9	1	AoT-Vol3P55-ASIZA0001267;AoT-Vol3P55-NMNS5471;AoT-Vol3P55-NMNS5504;AoT-Vol3P55-NMNS4354;AoT-Vol3P55-NMNS7630;AoT-Vol3P55-NMNS4861;AoT-Vol3P55-NMNS4355;AoT-Vol3P55-NMNS7401;AoT-Vol3P55-NMNS3238
103727590	Corvus macrorhynchos	Corvus macrorhynchos	TarsusLength	9	1	AoT-Vol3P55-NMNS7630;AoT-Vol3P55-NMNS7401;AoT-Vol3P55-NMNS5471;AoT-Vol3P55-NMNS4354;AoT-Vol3P55-NMNS4861;AoT-Vol3P55-NMNS5504;AoT-Vol3P55-NMNS4355;AoT-Vol3P55-NMNS3238;AoT-Vol3P55-ASIZA0001267
103727590	Corvus macrorhynchos	Corvus macrorhynchos	WingLength	9	1	AoT-Vol3P55-NMNS4355;AoT-Vol3P55-NMNS5471;AoT-Vol3P55-NMNS4354;AoT-Vol3P55-NMNS7401;AoT-Vol3P55-ASIZA0001267;AoT-Vol3P55-NMNS4861;AoT-Vol3P55-NMNS7630;AoT-Vol3P55-NMNS3238;AoT-Vol3P55-NMNS5504
103727590	Corvus macrorhynchos	Corvus macrorhynchos	ClutchSize	NA	2	AoT-Vol3P56
103727590	Corvus macrorhynchos	Corvus macrorhynchos	IncuPeriod	NA	2	HBW
103727590	Corvus macrorhynchos	Corvus macrorhynchos	EggLength	NA	NA	NA
103727590	Corvus macrorhynchos	Corvus macrorhynchos	EggWidth	NA	NA	NA
22717424	Alauda gulgula	Alauda gulgula	BodyLength	14	1	ASIZ-ASIZA0001169;ASIZ-ASIZA0001844;ASIZ-ASIZA0001776;ASIZ-ASIZA0001843;ASIZ-ASIZA0001218;ASIZ-ASIZA0001842;ASIZ-ASIZA0000829;ASIZ-ASIZA0000828;ASIZ-ASIZA0000999;ASIZ-ASIZA0000998;ASIZ-ASIZA0001902;ASIZ-ASIZA0000997;ASIZ-ASIZA0001996;ASIZ-ASIZA0001740
22717424	Alauda gulgula	Alauda gulgula	BodyMass	6	1	ASIZ-ASIZA0001169;AoT-Vol3P67-W597;ASIZ-ASIZA0001218;ASIZ-ASIZA0000998;ASIZ-ASIZA0000999;ASIZ-ASIZA0000997
22717424	Alauda gulgula	Alauda gulgula	HeadLength	13	1	ASIZ-ASIZA0001169;ASIZ-ASIZA0001844;ASIZ-ASIZA0001843;ASIZ-ASIZA0001902;ASIZ-ASIZA0001218;ASIZ-ASIZA0001996;ASIZ-ASIZA0000998;ASIZ-ASIZA0001776;ASIZ-ASIZA0000828;ASIZ-ASIZA0000829;ASIZ-ASIZA0000997;ASIZ-ASIZA0001842;ASIZ-ASIZA0001740
22717424	Alauda gulgula	Alauda gulgula	TailLength	24	1	ASIZ-ASIZA0001842;ASIZ-ASIZA0001844;AoT-Vol3P67-3979;AoT-Vol3P67-2162;AoT-Vol3P67-2163;ASIZ-ASIZA0001843;ASIZ-ASIZA0001218;ASIZ-ASIZA0001776;ASIZ-ASIZA0001169;AoT-Vol3P67-008692;AoT-Vol3P67-00161;ASIZ-ASIZA0001902;ASIZ-ASIZA0001996;AoT-Vol3P67-008629;ASIZ-ASIZA0001740;ASIZ-ASIZA0000828;ASIZ-ASIZA0000829;AoT-Vol3P67-006581;AoT-Vol3P67-008622;ASIZ-ASIZA0000998;ASIZ-ASIZA0000997;ASIZ-ASIZA0000999;Ao…
22717424	Alauda gulgula	Alauda gulgula	TarsusLength	24	1	ASIZ-ASIZA0001844;ASIZ-ASIZA0001902;ASIZ-ASIZA0001996;ASIZ-ASIZA0001218;AoT-Vol3P67-2163;ASIZ-ASIZA0001843;AoT-Vol3P67-2162;ASIZ-ASIZA0001740;AoT-Vol3P67-008629;AoT-Vol3P67-008692;AoT-Vol3P67-3979;ASIZ-ASIZA0000828;ASIZ-ASIZA0000829;AoT-Vol3P67-008622;ASIZ-ASIZA0001169;AoT-Vol3P67-W597;AoT-Vol3P67-008946;ASIZ-ASIZA0001842;AoT-Vol3P67-00161;ASIZ-ASIZA0001776;ASIZ-ASIZA0000998;ASIZ-ASIZA0000999;AoT…
22717424	Alauda gulgula	Alauda gulgula	WingLength	24	1	ASIZ-ASIZA0001169;ASIZ-ASIZA0001844;AoT-Vol3P67-2162;AoT-Vol3P67-008622;ASIZ-ASIZA0001218;ASIZ-ASIZA0001996;ASIZ-ASIZA0001776;ASIZ-ASIZA0001843;AoT-Vol3P67-2163;ASIZ-ASIZA0001902;ASIZ-ASIZA0000999;AoT-Vol3P67-008692;ASIZ-ASIZA0001842;ASIZ-ASIZA0000828;ASIZ-ASIZA0000829;AoT-Vol3P67-3979;ASIZ-ASIZA0001740;AoT-Vol3P67-006581;ASIZ-ASIZA0000998;ASIZ-ASIZA0000997;AoT-Vol3P67-00161;AoT-Vol3P67-008629;Ao…
22717424	Alauda gulgula	Alauda gulgula	ClutchSize	NA	2	HBW
22717424	Alauda gulgula	Alauda gulgula	IncuPeriod	NA	2	HBW
22717424	Alauda gulgula	Alauda gulgula	EggLength	NA	NA	NA
22717424	Alauda gulgula	Alauda gulgula	EggWidth	NA	NA	NA
103815539	Riparia chinensis	Riparia chinensis	BodyLength	2	1	ASIZ-ASIZA0001997;ASIZ-ASIZA0001941
103815539	Riparia chinensis	Riparia chinensis	BodyMass	1	1	AoT-Vol2P626-5353
103815539	Riparia chinensis	Riparia chinensis	HeadLength	2	1	ASIZ-ASIZA0001997;ASIZ-ASIZA0001941
103815539	Riparia chinensis	Riparia chinensis	TailLength	10	1	ASIZ-ASIZA0001997;ASIZ-ASIZA0001941;AoT-Vol2P626-1016;AoT-Vol2P626-463;AoT-Vol2P626-3732;AoT-Vol2P626-581;AoT-Vol2P626-585;AoT-Vol2P626-1013;AoT-Vol2P626-5353;AoT-Vol2P626-582
103815539	Riparia chinensis	Riparia chinensis	TarsusLength	12	1	AoT-Vol2P626-3732;ASIZ-ASIZA0001997;AoT-Vol2P626-3734;ASIZ-ASIZA0001941;AoT-Vol2P626-5353;AoT-Vol2P626-585;AoT-Vol2P626-1013;AoT-Vol2P626-581;AoT-Vol2P626-1012;AoT-Vol2P626-1016;AoT-Vol2P626-463;AoT-Vol2P626-582
103815539	Riparia chinensis	Riparia chinensis	WingLength	12	1	AoT-Vol2P626-1013;AoT-Vol2P626-1016;ASIZ-ASIZA0001997;AoT-Vol2P626-582;AoT-Vol2P626-463;ASIZ-ASIZA0001941;AoT-Vol2P626-581;AoT-Vol2P626-585;AoT-Vol2P626-3732;AoT-Vol2P626-1012;AoT-Vol2P626-3734;AoT-Vol2P626-5353
103815539	Riparia chinensis	Riparia chinensis	ClutchSize	NA	2	AoT-Vol2P627
103815539	Riparia chinensis	Riparia chinensis	IncuPeriod	NA	3	AoT-Vol2P627
103815539	Riparia chinensis	Riparia chinensis	EggLength	NA	3	AoT-Vol2P627
103815539	Riparia chinensis	Riparia chinensis	EggWidth	NA	3	AoT-Vol2P627
22712252	Hirundo rustica	Hirundo rustica	BodyLength	14	1	ASIZ-ASIZA0001774;ASIZ-ASIZA0001581;ASIZ-ASIZA0000758;ASIZ-ASIZA0000597;ASIZ-ASIZA0001511;ASIZ-ASIZA0002089;ASIZ-ASIZA0002087;ASIZ-ASIZA0002104;ASIZ-ASIZA0001832;ASIZ-ASIZA0001574;ASIZ-ASIZA0001540;ASIZ-ASIZA0001971;ASIZ-ASIZA0001443;ASIZ-ASIZA0000596
22712252	Hirundo rustica	Hirundo rustica	BodyMass	23	1	AoT-Vol2P633-2351;ASIZ-ASIZA0001574;AoT-Vol2P633-007008;ASIZ-ASIZA0001511;AoT-Vol2P633-6520;AoT-Vol2P633-00146;AoT-Vol2P633-K15479;AoT-Vol2P633-00611;AoT-Vol2P633-00610;AoT-Vol2P633-K15516;AoT-Vol2P633-00160;AoT-Vol2P633-007068;AoT-Vol2P633-5351;AoT-Vol2P633-K15439;AoT-Vol2P633-5802;AoT-Vol2P633-00609;AoT-Vol2P633-K15438;ASIZ-ASIZA0001443;AoT-Vol2P633-6471;AoT-Vol2P633-K15517;AoT-Vol2P633-K15440;…
22712252	Hirundo rustica	Hirundo rustica	HeadLength	15	1	ASIZ-ASIZA0001511;ASIZ-ASIZA0001993;ASIZ-ASIZA0001774;ASIZ-ASIZA0001971;ASIZ-ASIZA0000496;ASIZ-ASIZA0001581;ASIZ-ASIZA0001832;ASIZ-ASIZA0001574;ASIZ-ASIZA0002087;ASIZ-ASIZA0000758;ASIZ-ASIZA0001540;ASIZ-ASIZA0000597;ASIZ-ASIZA0002104;ASIZ-ASIZA0000596;ASIZ-ASIZA0001443
22712252	Hirundo rustica	Hirundo rustica	TailLength	33	1	ASIZ-ASIZA0000758;ASIZ-ASIZA0000596;ASIZ-ASIZA0001574;ASIZ-ASIZA0001443;ASIZ-ASIZA0001511;ASIZ-ASIZA0001581;ASIZ-ASIZA0001774;ASIZ-ASIZA0002089;ASIZ-ASIZA0001971;ASIZ-ASIZA0001993;ASIZ-ASIZA0002087;ASIZ-ASIZA0000496;ASIZ-ASIZA0002104;AoT-Vol2P633-K15516;AoT-Vol2P633-K15517;AoT-Vol2P633-K15438;AoT-Vol2P633-5802;AoT-Vol2P633-6520;AoT-Vol2P633-007068;AoT-Vol2P633-6471;AoT-Vol2P633-2351;AoT-Vol2P633-…
22712252	Hirundo rustica	Hirundo rustica	TarsusLength	36	1	ASIZ-ASIZA0001540;AoT-Vol2P633-K15479;ASIZ-ASIZA0001832;AoT-Vol2P633-K15438;ASIZ-ASIZA0001511;AoT-Vol2P633-K15480;ASIZ-ASIZA0001443;ASIZ-ASIZA0000758;ASIZ-ASIZA0000596;ASIZ-ASIZA0001971;AoT-Vol2P633-K15439;ASIZ-ASIZA0002104;AoT-Vol2P633-K15440;ASIZ-ASIZA0000597;AoT-Vol2P633-K15516;ASIZ-ASIZA0001574;AoT-Vol2P633-K15517;ASIZ-ASIZA0001774;AoT-Vol2P633-4407;ASIZ-ASIZA0002087;AoT-Vol2P633-2351;AoT-Vol…
22712252	Hirundo rustica	Hirundo rustica	WingLength	36	1	ASIZ-ASIZA0001993;AoT-Vol2P633-6520;AoT-Vol2P633-007068;AoT-Vol2P633-00609;ASIZ-ASIZA0001581;AoT-Vol2P633-4407;AoT-Vol2P633-007008;AoT-Vol2P633-5351;AoT-Vol2P633-00611;AoT-Vol2P633-2351;AoT-Vol2P633-K15438;ASIZ-ASIZA0000597;AoT-Vol2P633-K15439;AoT-Vol2P633-00610;ASIZ-ASIZA0001832;ASIZ-ASIZA0001574;AoT-Vol2P633-K15516;ASIZ-ASIZA0001511;ASIZ-ASIZA0000496;ASIZ-ASIZA0002089;AoT-Vol2P633-K15479;AoT-Vo…
22712252	Hirundo rustica	Hirundo rustica	ClutchSize	NA	2	AoT-Vol2P634
22712252	Hirundo rustica	Hirundo rustica	IncuPeriod	NA	2	AoT-Vol2P634
22712252	Hirundo rustica	Hirundo rustica	EggLength	NA	3	AoT-Vol2P634
22712252	Hirundo rustica	Hirundo rustica	EggWidth	NA	3	AoT-Vol2P634
104006414	Hirundo tahitica	Hirundo tahitica	BodyLength	2	1	ASIZ-ASIZA0002064;ASIZ-ASIZA0002187
104006414	Hirundo tahitica	Hirundo tahitica	BodyMass	11	1	AoT-Vol2P637-4150;AoT-Vol2P637-00374;MAPS-20110071;AoT-Vol2P637-1752;AoT-Vol2P637-5305;MAPS-2013B078;MAPS-2012B318;AoT-Vol2P637-00491;AoT-Vol2P637-4458;MAPS-2012B312;AoT-Vol2P637-00490
104006414	Hirundo tahitica	Hirundo tahitica	HeadLength	5	1	MAPS-20110071;MAPS-2012B318;MAPS-2013B078;ASIZ-ASIZA0002187;ASIZ-ASIZA0002064
104006414	Hirundo tahitica	Hirundo tahitica	TailLength	12	1	MAPS-2013B078;MAPS-2012B312;AoT-Vol2P637-00374;AoT-Vol2P637-5305;MAPS-2012B318;ASIZ-ASIZA0002187;AoT-Vol2P637-4458;MAPS-20110071;AoT-Vol2P637-00491;AoT-Vol2P637-1752;AoT-Vol2P637-00490;AoT-Vol2P637-6193
104006414	Hirundo tahitica	Hirundo tahitica	TarsusLength	13	1	AoT-Vol2P637-00490;ASIZ-ASIZA0002064;AoT-Vol2P637-4150;AoT-Vol2P637-6193;AoT-Vol2P637-00491;AoT-Vol2P637-1752;AoT-Vol2P637-00374;MAPS-20110071;MAPS-2012B318;MAPS-2013B078;AoT-Vol2P637-4458;AoT-Vol2P637-5305;ASIZ-ASIZA0002187
104006414	Hirundo tahitica	Hirundo tahitica	WingLength	15	1	MAPS-20110071;MAPS-2012B312;MAPS-2012B318;MAPS-2013B078;AoT-Vol2P637-4150;AoT-Vol2P637-00490;AoT-Vol2P637-5305;AoT-Vol2P637-1752;ASIZ-ASIZA0002064;ASIZ-ASIZA0002187;ASIZ-ASIZA0000100;AoT-Vol2P637-00374;AoT-Vol2P637-4458;AoT-Vol2P637-6193;AoT-Vol2P637-00491
104006414	Hirundo tahitica	Hirundo tahitica	ClutchSize	NA	2	AoT-Vol2P638
104006414	Hirundo tahitica	Hirundo tahitica	IncuPeriod	NA	2	AoT-Vol2P638
104006414	Hirundo tahitica	Hirundo tahitica	EggLength	NA	3	AoT-Vol2P638
104006414	Hirundo tahitica	Hirundo tahitica	EggWidth	NA	3	AoT-Vol2P638
103812643	Cecropis daurica	Cecropis striolata	BodyLength	1	1	ASIZ-ASIZA0000529
103812643	Cecropis daurica	Cecropis striolata	BodyMass	6	1	AoT-Vol2P648-3666;AoT-Vol2P648-007177;ASIZ-ASIZA0000529;AoT-Vol2P648-2297;AoT-Vol2P648-2298;AoT-Vol2P648-6218
103812643	Cecropis daurica	Cecropis striolata	HeadLength	1	1	ASIZ-ASIZA0000529
103812643	Cecropis daurica	Cecropis striolata	TailLength	7	1	AoT-Vol2P648-2298;AoT-Vol2P648-3666;AoT-Vol2P648-6215;AoT-Vol2P648-6250;AoT-Vol2P648-6218;AoT-Vol2P648-2297;AoT-Vol2P648-007177
103812643	Cecropis daurica	Cecropis striolata	TarsusLength	8	1	AoT-Vol2P648-3666;AoT-Vol2P648-2298;AoT-Vol2P648-6250;AoT-Vol2P648-007177;AoT-Vol2P648-6218;AoT-Vol2P648-6215;AoT-Vol2P648-2297;ASIZ-ASIZA0000529
103812643	Cecropis daurica	Cecropis striolata	WingLength	8	1	AoT-Vol2P648-3666;AoT-Vol2P648-007177;AoT-Vol2P648-6215;AoT-Vol2P648-6250;AoT-Vol2P648-6218;AoT-Vol2P648-2297;ASIZ-ASIZA0000529;AoT-Vol2P648-2298
103812643	Cecropis daurica	Cecropis striolata	ClutchSize	NA	2	AoT-Vol2P649
103812643	Cecropis daurica	Cecropis striolata	IncuPeriod	NA	2	HBW
103812643	Cecropis daurica	Cecropis striolata	EggLength	NA	3	AoT-Vol2P649
103812643	Cecropis daurica	Cecropis striolata	EggWidth	NA	3	AoT-Vol2P649
22712491	Delichon dasypus	Delichon dasypus	BodyLength	NA	2	HBW
22712491	Delichon dasypus	Delichon dasypus	BodyMass	NA	3	HBW
22712491	Delichon dasypus	Delichon dasypus	HeadLength	1	1	ASIZ-ASIZA0000104
22712491	Delichon dasypus	Delichon dasypus	TailLength	3	1	ASIZ-ASIZA0000104;AoT-Vol2P641-wm077;AoT-Vol2P641-692
22712491	Delichon dasypus	Delichon dasypus	TarsusLength	2	1	AoT-Vol2P641-692;AoT-Vol2P641-wm077
22712491	Delichon dasypus	Delichon dasypus	WingLength	3	1	AoT-Vol2P641-wm077;AoT-Vol2P641-692;ASIZ-ASIZA0000104
22712491	Delichon dasypus	Delichon dasypus	ClutchSize	NA	2	AoT-Vol2P641
22712491	Delichon dasypus	Delichon dasypus	IncuPeriod	NA	NA	NA
22712491	Delichon dasypus	Delichon dasypus	EggLength	NA	3	AoT-Vol2P641
22712491	Delichon dasypus	Delichon dasypus	EggWidth	NA	3	AoT-Vol2P641
22735965	Periparus ater	Periparus ater	BodyLength	NA	2	HBW
22735965	Periparus ater	Periparus ater	BodyMass	11	1	MAPS-20140004;MAPS-20140008;MAPS-20120193;MAPS-20140045;MAPS-20140070;MAPS-20140290;MAPS-20150551;MAPS-20150747;MAPS-20131035;MAPS-20150550;MAPS-20150746
22735965	Periparus ater	Periparus ater	HeadLength	6	1	MAPS-20140004;MAPS-20140008;MAPS-20131035;MAPS-20120193;MAPS-20150551;MAPS-20150550
22735965	Periparus ater	Periparus ater	TailLength	21	1	MAPS-20150747;MAPS-20140004;MAPS-20140070;MAPS-20131035;MAPS-20150550;AoT-Vol2P611-2281;MAPS-20140045;MAPS-20140290;MAPS-20140008;MAPS-20150551;MAPS-20120193;MAPS-20150746;AoT-Vol2P611-2278;AoT-Vol2P611-4174;AoT-Vol2P611-4173;AoT-Vol2P611-2146;AoT-Vol2P611-2279;AoT-Vol2P611-2147;AoT-Vol2P611-5084;AoT-Vol2P611-2280;AoT-Vol2P611-4168
22735965	Periparus ater	Periparus ater	TarsusLength	16	1	MAPS-20140008;MAPS-20140004;MAPS-20120193;MAPS-20150550;MAPS-20150551;MAPS-20131035;AoT-Vol2P611-5084;AoT-Vol2P611-2281;AoT-Vol2P611-4168;AoT-Vol2P611-4174;AoT-Vol2P611-2147;AoT-Vol2P611-2279;AoT-Vol2P611-4173;AoT-Vol2P611-2278;AoT-Vol2P611-2280;AoT-Vol2P611-2146
22735965	Periparus ater	Periparus ater	WingLength	21	1	MAPS-20120193;MAPS-20131035;MAPS-20140004;MAPS-20140008;MAPS-20140045;MAPS-20140070;MAPS-20140290;AoT-Vol2P611-4173;AoT-Vol2P611-4168;AoT-Vol2P611-2280;AoT-Vol2P611-5084;AoT-Vol2P611-2278;AoT-Vol2P611-2281;AoT-Vol2P611-4174;AoT-Vol2P611-2147;AoT-Vol2P611-2279;AoT-Vol2P611-2146;MAPS-20150550;MAPS-20150551;MAPS-20150746;MAPS-20150747
22735965	Periparus ater	Periparus ater	ClutchSize	NA	3	AoT-Vol2P611
22735965	Periparus ater	Periparus ater	IncuPeriod	NA	2	HBW
22735965	Periparus ater	Periparus ater	EggLength	NA	NA	NA
22735965	Periparus ater	Periparus ater	EggWidth	NA	NA	NA
103758936	Sittiparus castaneoventris	Sittiparus castaneoventris	BodyLength	1	1	ASIZ-ASIZA0000133
103758936	Sittiparus castaneoventris	Sittiparus castaneoventris	BodyMass	1	1	AoT-Vol2P615-ASIZA0000133
103758936	Sittiparus castaneoventris	Sittiparus castaneoventris	HeadLength	NA	NA	NA
103758936	Sittiparus castaneoventris	Sittiparus castaneoventris	TailLength	10	1	AoT-Vol2P615-007222;AoT-Vol2P615-007195;AoT-Vol2P615-007218;AoT-Vol2P615-ASIZA0000133;AoT-Vol2P615-007192;AoT-Vol2P615-007193;AoT-Vol2P615-007199;AoT-Vol2P615-AV.0390;AoT-Vol2P615-AV.0065;AoT-Vol2P615-007207
103758936	Sittiparus castaneoventris	Sittiparus castaneoventris	TarsusLength	9	1	AoT-Vol2P615-007192;AoT-Vol2P615-007199;AoT-Vol2P615-007195;AoT-Vol2P615-007222;AoT-Vol2P615-007207;AoT-Vol2P615-007193;AoT-Vol2P615-ASIZA0000133;AoT-Vol2P615-AV.0065;AoT-Vol2P615-AV.0390
103758936	Sittiparus castaneoventris	Sittiparus castaneoventris	WingLength	10	1	AoT-Vol2P615-007195;AoT-Vol2P615-AV.0390;AoT-Vol2P615-007222;AoT-Vol2P615-AV.0065;AoT-Vol2P615-007218;AoT-Vol2P615-007192;AoT-Vol2P615-007207;AoT-Vol2P615-007199;AoT-Vol2P615-007193;AoT-Vol2P615-ASIZA0000133
103758936	Sittiparus castaneoventris	Sittiparus castaneoventris	ClutchSize	NA	3	AoT-Vol2P616
103758936	Sittiparus castaneoventris	Sittiparus castaneoventris	IncuPeriod	NA	3	AoT-Vol2P616
103758936	Sittiparus castaneoventris	Sittiparus castaneoventris	EggLength	NA	NA	NA
103758936	Sittiparus castaneoventris	Sittiparus castaneoventris	EggWidth	NA	NA	NA
22711919	Parus monticolus	Parus monticolus	BodyLength	6	1	ASIZ-ASIZA0000070;ASIZ-ASIZA0000598;ASIZ-ASIZA0000130;ASIZ-ASIZA0000599;ASIZ-ASIZA0000600;ASIZ-ASIZA0000735
22711919	Parus monticolus	Parus monticolus	BodyMass	18	1	AoT-Vol2P605-ASIZA0000070;AoT-Vol2P605-ASIZA0000130;MAPS-20110916;MAPS-20140538;MAPS-20150289;MAPS-20110147;MAPS-20140296;MAPS-20150350;MAPS-20140506;MAPS-20131386;MAPS-20090731;MAPS-20090751;MAPS-20140396;MAPS-20150498;MAPS-20150348;MAPS-20150293;MAPS-20150393;MAPS-20140397
22711919	Parus monticolus	Parus monticolus	HeadLength	18	1	MAPS-20110916;MAPS-20140538;MAPS-20150350;ASIZ-ASIZA0000600;MAPS-20131315;ASIZ-ASIZA0000599;MAPS-20140396;ASIZ-ASIZA0000735;MAPS-20140397;MAPS-20150348;MAPS-20150393;MAPS-20140506;ASIZ-ASIZA0000598;MAPS-20150289;MAPS-20090731;MAPS-20090751;MAPS-20150293;MAPS-20131386
22711919	Parus monticolus	Parus monticolus	TailLength	30	1	AoT-Vol2P605-ASIZA0000070;MAPS-20150289;MAPS-20110147;MAPS-20131315;MAPS-20110916;MAPS-20140397;AoT-Vol2P605-ASIZA0000130;MAPS-20140296;MAPS-20150350;AoT-Vol2P605-AV.0414;MAPS-20140538;MAPS-20150293;MAPS-20150348;MAPS-20150393;AoT-Vol2P605-AV.0406;MAPS-20140396;MAPS-20140506;AoT-Vol2P605-AV.0405;AoT-Vol2P605-AV.0409;AoT-Vol2P605-AV.0412;AoT-Vol2P605-ASIZA0000735;AoT-Vol2P605-AV.0403;AoT-Vol2P605-…
22711919	Parus monticolus	Parus monticolus	TarsusLength	29	1	AoT-Vol2P605-ASIZA0000735;MAPS-20140397;AoT-Vol2P605-ASIZA0000070;MAPS-20131386;MAPS-20140538;MAPS-20150289;AoT-Vol2P605-ASIZA0000600;MAPS-20110916;AoT-Vol2P605-ASIZA0000598;MAPS-20150350;MAPS-20140506;AoT-Vol2P605-ASIZA0000599;MAPS-20131315;MAPS-20140396;AoT-Vol2P605-ASIZA0000130;MAPS-20090751;MAPS-20150393;AoT-Vol2P605-AV.0404;MAPS-20150348;AoT-Vol2P605-AV.0403;AoT-Vol2P605-AV.0409;AoT-Vol2P605…
22711919	Parus monticolus	Parus monticolus	WingLength	31	1	AoT-Vol2P605-AV.0409;AoT-Vol2P605-ASIZA0000070;AoT-Vol2P605-AV.0414;AoT-Vol2P605-AV.0403;AoT-Vol2P605-AV.0404;AoT-Vol2P605-AV.0406;AoT-Vol2P605-AV.0405;AoT-Vol2P605-AV.0412;AoT-Vol2P605-AV.0408;AoT-Vol2P605-AV.0411;AoT-Vol2P605-ASIZA0000130;AoT-Vol2P605-ASIZA0000735;AoT-Vol2P605-ASIZA0000599;AoT-Vol2P605-ASIZA0000598;AoT-Vol2P605-ASIZA0000600;MAPS-20090731;MAPS-20090751;MAPS-20110147;MAPS-2011091…
22711919	Parus monticolus	Parus monticolus	ClutchSize	NA	3	AoT-Vol2P605
22711919	Parus monticolus	Parus monticolus	IncuPeriod	NA	2	AoT-Vol2P605
22711919	Parus monticolus	Parus monticolus	EggLength	NA	NA	NA
22711919	Parus monticolus	Parus monticolus	EggWidth	NA	NA	NA
22711939	Machlolophus holsti	Machlolophus holsti	BodyLength	4	1	ASIZ-ASIZA0000063;ASIZ-ASIZA0000128;ASIZ-ASIZA0000129;ASIZ-ASIZA0000086
22711939	Machlolophus holsti	Machlolophus holsti	BodyMass	9	1	AoT-Vol2P608-ASIZA0000063;AoT-Vol2P608-ASIZA0000129;AoT-Vol2P608-ASIZA0000128;MAPS-20150905;MAPS-20150333;MAPS-20110140;MAPS-20120689;MAPS-20120070;MAPS-20120069
22711939	Machlolophus holsti	Machlolophus holsti	HeadLength	6	1	ASIZ-ASIZA0000086;MAPS-20120070;MAPS-20150333;MAPS-20120689;MAPS-20150905;MAPS-20120069
22711939	Machlolophus holsti	Machlolophus holsti	TailLength	17	1	AoT-Vol2P608-1677;AoT-Vol2P608-ASIZA0000063;MAPS-20110140;AoT-Vol2P608-ASIZA0000086;MAPS-20150333;MAPS-20150905;AoT-Vol2P608-ASIZA0000128;MAPS-20120070;AoT-Vol2P608-1697;AoT-Vol2P608-0210;AoT-Vol2P608-ASIZA0000129;MAPS-20120689;AoT-Vol2P608-1152;AoT-Vol2P608-1151;MAPS-20120069;AoT-Vol2P608-2025;AoT-Vol2P608-AV.0400
22711939	Machlolophus holsti	Machlolophus holsti	TarsusLength	17	1	AoT-Vol2P608-ASIZA0000128;AoT-Vol2P608-ASIZA0000129;AoT-Vol2P608-ASIZA0000063;MAPS-20120070;MAPS-20150333;AoT-Vol2P608-ASIZA0000549;AoT-Vol2P608-1677;AoT-Vol2P608-AV.0400;MAPS-20120689;AoT-Vol2P608-1152;AoT-Vol2P608-2025;AoT-Vol2P608-1151;MAPS-20120069;MAPS-20150905;AoT-Vol2P608-ASIZA0000086;AoT-Vol2P608-0210;AoT-Vol2P608-1697
22711939	Machlolophus holsti	Machlolophus holsti	WingLength	18	1	AoT-Vol2P608-ASIZA0000549;AoT-Vol2P608-ASIZA0000063;AoT-Vol2P608-ASIZA0000086;AoT-Vol2P608-ASIZA0000128;AoT-Vol2P608-0210;AoT-Vol2P608-1152;AoT-Vol2P608-1677;AoT-Vol2P608-AV.0400;AoT-Vol2P608-1697;AoT-Vol2P608-ASIZA0000129;AoT-Vol2P608-2025;AoT-Vol2P608-1151;MAPS-20110140;MAPS-20120069;MAPS-20120070;MAPS-20120689;MAPS-20150333;MAPS-20150905
22711939	Machlolophus holsti	Machlolophus holsti	ClutchSize	NA	3	AoT-Vol2P608
22711939	Machlolophus holsti	Machlolophus holsti	IncuPeriod	NA	NA	NA
22711939	Machlolophus holsti	Machlolophus holsti	EggLength	NA	NA	NA
22711939	Machlolophus holsti	Machlolophus holsti	EggWidth	NA	NA	NA
103870880	Aegithalos concinnus	Aegithalos concinnus	BodyLength	4	1	ASIZ-ASIZA0000620;ASIZ-ASIZA0000619;ASIZ-ASIZA0002077;ASIZ-ASIZA0000742
103870880	Aegithalos concinnus	Aegithalos concinnus	BodyMass	19	1	MAPS-20150600;MAPS-20150325;MAPS-20150480;MAPS-20150485;MAPS-20150155;MAPS-20120696;MAPS-20150482;MAPS-20150598;MAPS-20110255;MAPS-20120697;MAPS-20140363;MAPS-20140523;MAPS-20150154;MAPS-20150218;MAPS-20150479;MAPS-20150481;MAPS-20150483;MAPS-20150484;MAPS-20110130
103870880	Aegithalos concinnus	Aegithalos concinnus	HeadLength	13	1	ASIZ-ASIZA0002077;MAPS-20150600;ASIZ-ASIZA0000619;MAPS-20110912;ASIZ-ASIZA0000742;MAPS-20150598;ASIZ-ASIZA0000620;MAPS-20110255;MAPS-20120697;MAPS-20140363;MAPS-20150218;MAPS-20140523;MAPS-20120696
103870880	Aegithalos concinnus	Aegithalos concinnus	TailLength	30	1	AoT-Vol2P655-AV.0396;AoT-Vol2P655-AV.0395;MAPS-20150600;AoT-Vol2P655-ASIZA0000620;AoT-Vol2P655-AV.0391;MAPS-20110912;AoT-Vol2P655-ASIZA0000619;MAPS-20150598;MAPS-20150155;MAPS-20120697;AoT-Vol2P655-ASIZA0000742;MAPS-20150218;MAPS-20150480;MAPS-20150482;ASIZ-ASIZA0002077;MAPS-20110255;MAPS-20150485;MAPS-20150481;MAPS-20150479;MAPS-20150484;AoT-Vol2P655-ASIZA0000119;MAPS-20120696;MAPS-20140523;MAPS…
103870880	Aegithalos concinnus	Aegithalos concinnus	TarsusLength	21	1	MAPS-20150598;AoT-Vol2P655-ASIZA0000619;MAPS-20110255;AoT-Vol2P655-ASIZA0000119;AoT-Vol2P655-ASIZA0000620;MAPS-20140363;MAPS-20120697;AoT-Vol2P655-ASIZA0000742;MAPS-20120696;MAPS-20150155;MAPS-20110912;MAPS-20140523;MAPS-20150154;MAPS-20150600;AoT-Vol2P655-AV.0392;AoT-Vol2P655-AV.0391;MAPS-20150218;AoT-Vol2P655-AV.0393;AoT-Vol2P655-AV.0395;AoT-Vol2P655-AV.0396;ASIZ-ASIZA0002077
103870880	Aegithalos concinnus	Aegithalos concinnus	WingLength	30	1	MAPS-20110130;MAPS-20110255;MAPS-20110912;MAPS-20120696;MAPS-20120697;MAPS-20140363;MAPS-20140523;MAPS-20150154;MAPS-20150155;MAPS-20150218;MAPS-20150325;MAPS-20150479;MAPS-20150480;MAPS-20150481;MAPS-20150482;MAPS-20150483;MAPS-20150484;MAPS-20150485;MAPS-20150598;MAPS-20150600;AoT-Vol2P655-AV.0396;AoT-Vol2P655-AV.0391;AoT-Vol2P655-ASIZA0000620;ASIZ-ASIZA0002077;AoT-Vol2P655-ASIZA0000742;AoT-Vol…
103870880	Aegithalos concinnus	Aegithalos concinnus	ClutchSize	NA	3	AoT-Vol2P655
103870880	Aegithalos concinnus	Aegithalos concinnus	IncuPeriod	NA	3	AoT-Vol2P655
103870880	Aegithalos concinnus	Aegithalos concinnus	EggLength	NA	3	HBW
103870880	Aegithalos concinnus	Aegithalos concinnus	EggWidth	NA	3	HBW
103879804	Sitta europaea	Sitta europaea	BodyLength	1	1	ASIZ-ASIZA0000628
103879804	Sitta europaea	Sitta europaea	BodyMass	2	1	MAPS-20110929;MAPS-20120067
103879804	Sitta europaea	Sitta europaea	HeadLength	3	1	MAPS-20110929;MAPS-20120067;ASIZ-ASIZA0000628
103879804	Sitta europaea	Sitta europaea	TailLength	10	1	MAPS-20110929;AoT-Vol3P287-1968;AoT-Vol3P287-1129;AoT-Vol3P287-4804;AoT-Vol3P287-1769;AoT-Vol3P287-2063;AoT-Vol3P287-2057;MAPS-20120067;ASIZ-ASIZA0000628;AoT-Vol3P287-009410
103879804	Sitta europaea	Sitta europaea	TarsusLength	10	1	AoT-Vol3P287-1129;AoT-Vol3P287-1968;AoT-Vol3P287-4804;AoT-Vol3P287-1769;AoT-Vol3P287-2063;AoT-Vol3P287-009410;AoT-Vol3P287-2057;MAPS-20110929;ASIZ-ASIZA0000628;MAPS-20120067
103879804	Sitta europaea	Sitta europaea	WingLength	10	1	MAPS-20110929;MAPS-20120067;AoT-Vol3P287-4804;AoT-Vol3P287-1769;AoT-Vol3P287-1968;ASIZ-ASIZA0000628;AoT-Vol3P287-2063;AoT-Vol3P287-2057;AoT-Vol3P287-1129;AoT-Vol3P287-009410
103879804	Sitta europaea	Sitta europaea	ClutchSize	NA	2	AoT-Vol3P287
103879804	Sitta europaea	Sitta europaea	IncuPeriod	NA	3	AoT-Vol3P287
103879804	Sitta europaea	Sitta europaea	EggLength	NA	3	HBW
103879804	Sitta europaea	Sitta europaea	EggWidth	NA	3	HBW
103883277	Troglodytes troglodytes	Troglodytes troglodytes	BodyLength	8	1	YIO-26803;YIO-26801;YIO-26802;YIO-26804;YIO-26805;YIO-26806;YIO-26807;YIO-26808
103883277	Troglodytes troglodytes	Troglodytes troglodytes	BodyMass	17	1	MAPS-20140073;MAPS-20150695;MAPS-20131001;MAPS-20131118;MAPS-20150742;MAPS-20131056;MAPS-20140137;MAPS-20150603;MAPS-20150599;MAPS-20140076;MAPS-20140219;MAPS-20140225;MAPS-20150568;MAPS-20140047;MAPS-20150573;MAPS-20140291;MAPS-20150591
103883277	Troglodytes troglodytes	Troglodytes troglodytes	HeadLength	20	1	YIO-26802;YIO-26806;YIO-26803;YIO-26804;YIO-26805;YIO-26801;YIO-26807;MAPS-20140219;MAPS-20140225;MAPS-20140137;MAPS-20131001;MAPS-20140076;MAPS-20131056;YIO-26808;MAPS-20140073;MAPS-20150568;MAPS-20140047;MAPS-20150599;MAPS-20150695;MAPS-20120257
103883277	Troglodytes troglodytes	Troglodytes troglodytes	TailLength	25	1	MAPS-20150591;MAPS-20150573;YIO-26807;MAPS-20140073;MAPS-20150742;MAPS-20131056;YIO-26806;YIO-26804;MAPS-20131001;MAPS-20120257;MAPS-20140225;YIO-26805;MAPS-20131118;MAPS-20140047;MAPS-20140137;MAPS-20140219;MAPS-20150599;MAPS-20150603;MAPS-20150695;MAPS-20140076;YIO-26803;YIO-26808;MAPS-20150568;YIO-26801;YIO-26802
103883277	Troglodytes troglodytes	Troglodytes troglodytes	TarsusLength	20	1	YIO-26804;YIO-26801;YIO-26806;YIO-26803;YIO-26805;YIO-26802;YIO-26807;MAPS-20150568;YIO-26808;MAPS-20131001;MAPS-20140073;MAPS-20140076;MAPS-20140137;MAPS-20140047;MAPS-20150599;MAPS-20150695;MAPS-20120257;MAPS-20131056;MAPS-20140225;MAPS-20140219
103883277	Troglodytes troglodytes	Troglodytes troglodytes	WingLength	26	1	MAPS-20120257;MAPS-20131001;MAPS-20131056;MAPS-20131118;MAPS-20140047;MAPS-20140073;MAPS-20140076;MAPS-20140137;MAPS-20140219;MAPS-20140225;MAPS-20140291;MAPS-20150568;MAPS-20150573;MAPS-20150591;MAPS-20150599;MAPS-20150603;MAPS-20150695;MAPS-20150742;YIO-26803;YIO-26808;YIO-26802;YIO-26805;YIO-26806;YIO-26804;YIO-26807;YIO-26801
103883277	Troglodytes troglodytes	Troglodytes troglodytes	ClutchSize	NA	2	AoT-Vol3P283
103883277	Troglodytes troglodytes	Troglodytes troglodytes	IncuPeriod	NA	3	HBW
103883277	Troglodytes troglodytes	Troglodytes troglodytes	EggLength	3	3	AoT-Vol3P283
103883277	Troglodytes troglodytes	Troglodytes troglodytes	EggWidth	3	3	AoT-Vol3P283
22708160	Cinclus pallasii	Cinclus pallasii	BodyLength	2	1	ASIZ-ASIZA0001998;ASIZ-ASIZA0001999
22708160	Cinclus pallasii	Cinclus pallasii	BodyMass	4	1	HBW
22708160	Cinclus pallasii	Cinclus pallasii	HeadLength	2	1	ASIZ-ASIZA0001998;ASIZ-ASIZA0001999
22708160	Cinclus pallasii	Cinclus pallasii	TailLength	12	1	AoT-Vol3P470-000771;ASIZ-ASIZA0001998;ASIZ-ASIZA0001999;AoT-Vol3P470-1758;AoT-Vol3P470-1801;AoT-Vol3P470-1765;AoT-Vol3P470-1759;AoT-Vol3P470-1760;AoT-Vol3P470-1762;AoT-Vol3P470-1766;AoT-Vol3P470-1763;AoT-Vol3P470-1799
22708160	Cinclus pallasii	Cinclus pallasii	TarsusLength	12	1	ASIZ-ASIZA0001998;ASIZ-ASIZA0001999;AoT-Vol3P470-000771;AoT-Vol3P470-1801;AoT-Vol3P470-1765;AoT-Vol3P470-1799;AoT-Vol3P470-1758;AoT-Vol3P470-1759;AoT-Vol3P470-1762;AoT-Vol3P470-1766;AoT-Vol3P470-1763;AoT-Vol3P470-1760
22708160	Cinclus pallasii	Cinclus pallasii	WingLength	12	1	ASIZ-ASIZA0001998;AoT-Vol3P470-1801;AoT-Vol3P470-1759;AoT-Vol3P470-1763;AoT-Vol3P470-1758;AoT-Vol3P470-1765;AoT-Vol3P470-1799;AoT-Vol3P470-1760;ASIZ-ASIZA0001999;AoT-Vol3P470-1762;AoT-Vol3P470-1766;AoT-Vol3P470-000771
22708160	Cinclus pallasii	Cinclus pallasii	ClutchSize	NA	2	AoT-Vol3P470
22708160	Cinclus pallasii	Cinclus pallasii	IncuPeriod	NA	2	AoT-Vol3P470
22708160	Cinclus pallasii	Cinclus pallasii	EggLength	3	1	AoT-Vol3P470
22708160	Cinclus pallasii	Cinclus pallasii	EggWidth	3	1	AoT-Vol3P470
22712600	Spizixos semitorques	Spizixos semitorques	BodyLength	3	1	ASIZ-ASIZA0000291;ASIZ-ASIZA0000142;ASIZ-ASIZA0000898
22712600	Spizixos semitorques	Spizixos semitorques	BodyMass	34	1	AoT-Vol3P98-ASIZA0000142;AoT-Vol3P98-ASIZA0000291;MAPS-2013R161;MAPS-20090340;MAPS-20120650;MAPS-20080365;MAPS-20090341;MAPS-20090637;MAPS-20080225;MAPS-20090510;MAPS-20159043;MAPS-20100221;MAPS-20090763;MAPS-20159046;MAPS-2013R179;MAPS-20159031;MAPS-20158038;MAPS-20159044;MAPS-20158151;MAPS-20158150;MAPS-20090546;MAPS-20090555;MAPS-20100356;MAPS-20110747;MAPS-20110831;MAPS-20090122;MAPS-20159007…
22712600	Spizixos semitorques	Spizixos semitorques	HeadLength	33	1	MAPS-20090763;MAPS-20158151;MAPS-2013R118;ASIZ-ASIZA0000142;MAPS-20120650;MAPS-2013R161;MAPS-20090510;MAPS-20090555;MAPS-20090341;MAPS-20110025;MAPS-20090197;MAPS-20110747;MAPS-20080365;MAPS-20159043;ASIZ-ASIZA0000291;MAPS-20100221;MAPS-20080226;MAPS-20090122;MAPS-20110831;MAPS-20159046;ASIZ-ASIZA0000898;MAPS-20141169;MAPS-20158038;MAPS-2013R179;MAPS-20090340;MAPS-20090637;MAPS-20159031;MAPS-2008…
22712600	Spizixos semitorques	Spizixos semitorques	TailLength	45	1	MAPS-20090510;MAPS-20158151;MAPS-20090340;MAPS-20110831;MAPS-20120650;MAPS-20158150;MAPS-20090122;MAPS-20110747;MAPS-20080226;MAPS-20080225;MAPS-20090197;MAPS-20100356;MAPS-20159046;MAPS-20159031;AoT-Vol3P98-007042;AoT-Vol3P98-ASIZA0000291;MAPS-20090341;MAPS-20090637;MAPS-20159007;MAPS-20159044;MAPS-2013R118;MAPS-20090763;MAPS-2013R179;AoT-Vol3P98-ASIZA0000142;MAPS-20159043;ASIZ-ASIZA0000898;MAPS…
22712600	Spizixos semitorques	Spizixos semitorques	TarsusLength	45	1	MAPS-20159031;ASIZ-ASIZA0000898;MAPS-20110747;MAPS-20110025;MAPS-20159046;MAPS-20090510;MAPS-2013R161;MAPS-20090555;MAPS-20100221;MAPS-20080365;AoT-Vol3P98-ASIZA0000142;MAPS-20080226;MAPS-20090340;MAPS-20080225;MAPS-20110831;MAPS-20090546;MAPS-20141169;MAPS-20090197;MAPS-20158038;MAPS-20090122;MAPS-20090763;MAPS-2013R179;MAPS-20151063;MAPS-20100356;MAPS-20120650;AoT-Vol3P98-2923;AoT-Vol3P98-ASIZA…
22712600	Spizixos semitorques	Spizixos semitorques	WingLength	48	1	MAPS-20080225;MAPS-20080226;MAPS-20080365;AoT-Vol3P98-007042;AoT-Vol3P98-006947;AoT-Vol3P98-006946;ASIZ-ASIZA0000898;AoT-Vol3P98-006993;AoT-Vol3P98-ASIZA0000291;AoT-Vol3P98-00767;AoT-Vol3P98-00766;AoT-Vol3P98-007024;AoT-Vol3P98-ASIZA0000142;MAPS-20090122;AoT-Vol3P98-2923;AoT-Vol3P98-1802;AoT-Vol3P98-00769;AoT-Vol3P98-00222;AoT-Vol3P98-00770;AoT-Vol3P98-00768;MAPS-20090197;MAPS-20090340;MAPS-20090…
22712600	Spizixos semitorques	Spizixos semitorques	ClutchSize	NA	2	AoT-Vol3P98
22712600	Spizixos semitorques	Spizixos semitorques	IncuPeriod	NA	NA	NA
22712600	Spizixos semitorques	Spizixos semitorques	EggLength	NA	NA	NA
22712600	Spizixos semitorques	Spizixos semitorques	EggWidth	NA	NA	NA
22712646	Pycnonotus taivanus	Pycnonotus taivanus	BodyLength	12	1	ASIZ-ASIZA0001132;ASIZ-ASIZA0000754;ASIZ-ASIZA0002059;ASIZ-ASIZA0000800;ASIZ-ASIZA0000183;ASIZ-ASIZA0000579;ASIZ-ASIZA0000580;ASIZ-ASIZA0000578;ASIZ-ASIZA0002036;ASIZ-ASIZA0001576;ASIZ-ASIZA0000281;ASIZ-ASIZA0000453
22712646	Pycnonotus taivanus	Pycnonotus taivanus	BodyMass	9	1	AoT-Vol3P106-ASIZA0000183;ASIZ-ASIZA0001132;AoT-Vol3P106-ASIZA0000800;AoT-Vol3P106-GKR;AoT-Vol3P106-GKU;AoT-Vol3P106-GKP;AoT-Vol3P106-GKW;AoT-Vol3P106-GRA;AoT-Vol3P106-ASIZA0000281
22712646	Pycnonotus taivanus	Pycnonotus taivanus	HeadLength	22	1	ASIZ-ASIZA0000436;ASIZ-ASIZA0002059;ASIZ-ASIZA0000362;ASIZ-ASIZA0000754;ASIZ-ASIZA0000454;ASIZ-ASIZA0000578;ASIZ-ASIZA0001576;ASIZ-ASIZA0000434;ASIZ-ASIZA0000348;ASIZ-ASIZA0000439;ASIZ-ASIZA0002036;ASIZ-ASIZA0000580;ASIZ-ASIZA0000204;ASIZ-ASIZA0000453;ASIZ-ASIZA0000579;ASIZ-ASIZA0000800;ASIZ-ASIZA0001132;ASIZ-ASIZA0000347;ASIZ-ASIZA0000281;ASIZ-ASIZA0000346;ASIZ-ASIZA0000353;ASIZ-ASIZA0000495
22712646	Pycnonotus taivanus	Pycnonotus taivanus	TailLength	28	1	ASIZ-ASIZA0001132;ASIZ-ASIZA0000579;ASIZ-ASIZA0000436;ASIZ-ASIZA0000434;AoT-Vol3P106-ASIZA0000454;ASIZ-ASIZA0000495;ASIZ-ASIZA0000204;ASIZ-ASIZA0000362;ASIZ-ASIZA0000580;ASIZ-ASIZA0000348;ASIZ-ASIZA0002059;ASIZ-ASIZA0002036;ASIZ-ASIZA0000578;AoT-Vol3P106-ASIZA0000754;ASIZ-ASIZA0000346;AoT-Vol3P106-ASIZA0000183;ASIZ-ASIZA0000439;AoT-Vol3P106-GKU;ASIZ-ASIZA0001576;ASIZ-ASIZA0000353;AoT-Vol3P106-GKR…
22712646	Pycnonotus taivanus	Pycnonotus taivanus	TarsusLength	28	1	AoT-Vol3P106-GKU;ASIZ-ASIZA0001132;ASIZ-ASIZA0001576;ASIZ-ASIZA0000348;AoT-Vol3P106-ASIZA0000183;ASIZ-ASIZA0000204;ASIZ-ASIZA0000439;ASIZ-ASIZA0000362;ASIZ-ASIZA0000580;ASIZ-ASIZA0000347;ASIZ-ASIZA0000495;ASIZ-ASIZA0000434;ASIZ-ASIZA0002059;AoT-Vol3P106-ASIZA0000453;ASIZ-ASIZA0000579;AoT-Vol3P106-ASIZA0000800;ASIZ-ASIZA0000578;ASIZ-ASIZA0002036;AoT-Vol3P106-GRA;ASIZ-ASIZA0000436;ASIZ-ASIZA0000346…
22712646	Pycnonotus taivanus	Pycnonotus taivanus	WingLength	27	1	ASIZ-ASIZA0001132;ASIZ-ASIZA0002059;AoT-Vol3P106-GKR;AoT-Vol3P106-ASIZA0000454;ASIZ-ASIZA0000204;ASIZ-ASIZA0000578;AoT-Vol3P106-ASIZA0000754;ASIZ-ASIZA0002036;ASIZ-ASIZA0000436;ASIZ-ASIZA0000580;ASIZ-ASIZA0000362;AoT-Vol3P106-ASIZA0000183;ASIZ-ASIZA0000579;ASIZ-ASIZA0001576;ASIZ-ASIZA0000347;ASIZ-ASIZA0000348;AoT-Vol3P106-GRA;AoT-Vol3P106-GKU;ASIZ-ASIZA0000353;ASIZ-ASIZA0000346;AoT-Vol3P106-ASIZA…
22712646	Pycnonotus taivanus	Pycnonotus taivanus	ClutchSize	NA	2	AoT-Vol3P107
22712646	Pycnonotus taivanus	Pycnonotus taivanus	IncuPeriod	NA	3	AoT-Vol3P107
22712646	Pycnonotus taivanus	Pycnonotus taivanus	EggLength	NA	NA	NA
22712646	Pycnonotus taivanus	Pycnonotus taivanus	EggWidth	NA	NA	NA
22712643	Pycnonotus sinensis	Pycnonotus sinensis	BodyLength	52	1	ASIZ-ASIZA0001135;ASIZ-ASIZA0001134;ASIZ-ASIZA0001463;ASIZ-ASIZA0001358;ASIZ-ASIZA0001618;ASIZ-ASIZA0002169;ASIZ-ASIZA0001222;ASIZ-ASIZA0000181;ASIZ-ASIZA0001585;ASIZ-ASIZA0001897;ASIZ-ASIZA0000393;ASIZ-ASIZA0001103;ASIZ-ASIZA0001817;ASIZ-ASIZA0000187;ASIZ-ASIZA0000184;ASIZ-ASIZA0000363;ASIZ-ASIZA0000193;ASIZ-ASIZA0000769;ASIZ-ASIZA0000364;ASIZ-ASIZA0001197;ASIZ-ASIZA0000168;ASIZ-ASIZA0000440;ASI…
22712643	Pycnonotus sinensis	Pycnonotus sinensis	BodyMass	282	1	ASIZ-ASIZA0000393;ASIZ-ASIZA0001358;ASIZ-ASIZA0000296;ASIZ-ASIZA0000190;MAPS-20080291;ASIZ-ASIZA0000181;ASIZ-ASIZA0000769;ASIZ-ASIZA0001463;ASIZ-ASIZA0000187;ASIZ-ASIZA0001197;MAPS-20131862;ASIZ-ASIZA0000059;MAPS-20131788;MAPS-20141086;ASIZ-ASIZA0000440;ASIZ-ASIZA0001564;ASIZ-ASIZA0000192;ASIZ-ASIZA0000203;ASIZ-ASIZA0000168;ASIZ-ASIZA0000191;ASIZ-ASIZA0000280;MAPS-20090667;MAPS-20120613;MAPS-2015…
22712643	Pycnonotus sinensis	Pycnonotus sinensis	HeadLength	261	1	MAPS-2012B362;MAPS-2012B302;MAPS-2012B063;MAPS-20120613;MAPS-20141058;ASIZ-ASIZA0000769;ASIZ-ASIZA0002169;ASIZ-ASIZA0000217;ASIZ-ASIZA0000193;MAPS-20110230;MAPS-2012B274;MAPS-2012B364;ASIZ-ASIZA0000059;ASIZ-ASIZA0000190;ASIZ-ASIZA0000205;MAPS-20151107;MAPS-20131867;MAPS-20141022;MAPS-20151062;MAPS-20151134;MAPS-2012B013;ASIZ-ASIZA0000437;MAPS-20141120;MAPS-2012B174;MAPS-20131863;MAPS-20140998;MAP…
22712643	Pycnonotus sinensis	Pycnonotus sinensis	TailLength	274	1	MAPS-20120613;MAPS-20120414;MAPS-20120423;MAPS-20120406;MAPS-20141098;MAPS-2012B380;ASIZ-ASIZA0000190;MAPS-20120421;MAPS-20151136;AoT-Vol3P102-KYS;MAPS-20120407;MAPS-20120413;ASIZ-ASIZA0001585;MAPS-20120428;MAPS-20131905;MAPS-20151121;MAPS-20151134;MAPS-2012B274;MAPS-20120408;ASIZ-ASIZA0000363;ASIZ-ASIZA0000280;ASIZ-ASIZA0000244;MAPS-20080299;MAPS-20090667;MAPS-20120610;MAPS-20131912;MAPS-2014099…
22712643	Pycnonotus sinensis	Pycnonotus sinensis	TarsusLength	278	1	ASIZ-ASIZA0001222;MAPS-20131916;MAPS-20151106;MAPS-20141015;MAPS-20090667;MAPS-20141058;ASIZ-ASIZA0000363;MAPS-20131884;MAPS-20151084;MAPS-20151107;ASIZ-ASIZA0000393;MAPS-20141056;MAPS-20110230;ASIZ-ASIZA0000456;MAPS-20131919;MAPS-20151080;ASIZ-ASIZA0000364;ASIZ-ASIZA0000244;MAPS-20141029;AoT-Vol3P102-KYA;MAPS-20110586;MAPS-20131840;MAPS-2013B117;MAPS-20100491;MAPS-20141096;MAPS-20151076;MAPS-201…
22712643	Pycnonotus sinensis	Pycnonotus sinensis	WingLength	312	1	MAPS-20080291;MAPS-20080296;MAPS-20080299;ASIZ-ASIZA0001134;ASIZ-ASIZA0000364;ASIZ-ASIZA0001644;ASIZ-ASIZA0001135;ASIZ-ASIZA0002169;ASIZ-ASIZA0000244;ASIZ-ASIZA0000363;ASIZ-ASIZA0000190;AoT-Vol3P102-KYA;ASIZ-ASIZA0000280;ASIZ-ASIZA0000393;ASIZ-ASIZA0000205;ASIZ-ASIZA0000168;ASIZ-ASIZA0002202;ASIZ-ASIZA0001463;ASIZ-ASIZA0001585;ASIZ-ASIZA0000181;ASIZ-ASIZA0001197;ASIZ-ASIZA0001358;ASIZ-ASIZA000122…
22712643	Pycnonotus sinensis	Pycnonotus sinensis	ClutchSize	NA	2	AoT-Vol3P103
22712643	Pycnonotus sinensis	Pycnonotus sinensis	IncuPeriod	NA	3	AoT-Vol3P103
22712643	Pycnonotus sinensis	Pycnonotus sinensis	EggLength	NA	NA	NA
22712643	Pycnonotus sinensis	Pycnonotus sinensis	EggWidth	NA	NA	NA
103823996	Hypsipetes leucocephalus	Hypsipetes leucocephalus	BodyLength	14	1	ASIZ-ASIZA0002037;ASIZ-ASIZA0002180;ASIZ-ASIZA0001731;ASIZ-ASIZA0002108;ASIZ-ASIZA0000786;ASIZ-ASIZA0001460;ASIZ-ASIZA0002041;ASIZ-ASIZA0000424;ASIZ-ASIZA0001770;ASIZ-ASIZA0000265;ASIZ-ASIZA0000283;ASIZ-ASIZA0001693;ASIZ-ASIZA0001479;ASIZ-ASIZA0000282
103823996	Hypsipetes leucocephalus	Hypsipetes leucocephalus	BodyMass	58	1	AoT-Vol3P114-ASIZA0001498;AoT-Vol3P114-ASIZA0001460;MAPS-20090291;MAPS-20120525;MAPS-2013R178;MAPS-20090497;MAPS-20140736;MAPS-20090383;MAPS-20090255;MAPS-20150993;MAPS-20090550;MAPS-20100096;MAPS-20110531;MAPS-20120567;MAPS-20158027;MAPS-20100316;MAPS-20150083;MAPS-20080174;MAPS-20090496;MAPS-20131620;MAPS-20100320;MAPS-20131489;MAPS-20140688;MAPS-20140735;MAPS-20090551;MAPS-20100095;MAPS-201205…
103823996	Hypsipetes leucocephalus	Hypsipetes leucocephalus	HeadLength	61	1	MAPS-20090438;MAPS-20100316;MAPS-20090278;ASIZ-ASIZA0002037;ASIZ-ASIZA0001731;MAPS-20120529;MAPS-20140736;ASIZ-ASIZA0002180;MAPS-20090255;MAPS-20090291;MAPS-20100321;MAPS-20120525;MAPS-20158027;MAPS-20100320;ASIZ-ASIZA0000420;MAPS-2013R178;MAPS-20090109;MAPS-20150993;MAPS-20120567;MAPS-20150083;MAPS-20150142;MAPS-20150144;ASIZ-ASIZA0000786;MAPS-20140735;MAPS-20110111;MAPS-20080188;MAPS-20150147;A…
103823996	Hypsipetes leucocephalus	Hypsipetes leucocephalus	TailLength	63	1	MAPS-20090255;MAPS-20131620;MAPS-20090438;MAPS-20090383;MAPS-20090291;MAPS-20100316;MAPS-20150147;MAPS-20090278;MAPS-20131621;ASIZ-ASIZA0002037;ASIZ-ASIZA0002180;AoT-Vol3P114-ASIZA0000420;MAPS-20120527;MAPS-20090109;MAPS-20150142;MAPS-2013R227;MAPS-20090465;MAPS-20120526;MAPS-20158027;MAPS-20090497;MAPS-20120520;MAPS-20120529;MAPS-20150993;MAPS-20100321;ASIZ-ASIZA0002041;MAPS-20090519;MAPS-200905…
103823996	Hypsipetes leucocephalus	Hypsipetes leucocephalus	TarsusLength	68	1	AoT-Vol3P114-ASIZA0001498;AoT-Vol3P114-ASIZA0000420;ASIZ-ASIZA0002037;AoT-Vol3P114-ASIZA0000283;MAPS-20140688;MAPS-20131489;ASIZ-ASIZA0002041;AoT-Vol3P114-ASIZA0000282;MAPS-20150146;MAPS-2013R178;MAPS-20158027;MAPS-20090383;MAPS-20120526;MAPS-20140736;MAPS-20110531;MAPS-20090291;AoT-Vol3P114-ASIZA0000265;MAPS-20110589;MAPS-20120525;MAPS-20100096;MAPS-20110804;MAPS-20120529;MAPS-20100320;MAPS-2012…
103823996	Hypsipetes leucocephalus	Hypsipetes leucocephalus	WingLength	66	1	MAPS-20080174;MAPS-20080188;MAPS-20090109;MAPS-20090255;MAPS-20090278;MAPS-20090291;MAPS-20090383;MAPS-20090438;MAPS-20090465;MAPS-20090496;MAPS-20090497;MAPS-20090519;MAPS-20090550;MAPS-20090551;MAPS-20100095;MAPS-20100096;MAPS-20100097;MAPS-20100316;MAPS-20100320;MAPS-20100321;MAPS-20110111;MAPS-20110531;MAPS-20110533;MAPS-20110589;MAPS-20110804;MAPS-20120520;MAPS-20120525;MAPS-20120526;MAPS-20…
103823996	Hypsipetes leucocephalus	Hypsipetes leucocephalus	ClutchSize	NA	2	AoT-Vol3P117
103823996	Hypsipetes leucocephalus	Hypsipetes leucocephalus	IncuPeriod	NA	NA	NA
103823996	Hypsipetes leucocephalus	Hypsipetes leucocephalus	EggLength	NA	NA	NA
103823996	Hypsipetes leucocephalus	Hypsipetes leucocephalus	EggWidth	NA	NA	NA
22713192	Hypsipetes amaurotis	Hypsipetes amaurotis	BodyLength	2	1	ASIZ-ASIZA0000944;ASIZ-ASIZA0000734
22713192	Hypsipetes amaurotis	Hypsipetes amaurotis	BodyMass	12	1	ASIZ-ASIZA0000413;ASIZ-ASIZA0000944;AoT-Vol3P111-D05153;AoT-Vol3P111-C05230;AoT-Vol3P111-C09604;AoT-Vol3P111-C02231;AoT-Vol3P111-D05199;AoT-Vol3P111-C02462;AoT-Vol3P111-D05198;AoT-Vol3P111-C05233;AoT-Vol3P111-C05227;AoT-Vol3P111-C05213
22713192	Hypsipetes amaurotis	Hypsipetes amaurotis	HeadLength	3	1	ASIZ-ASIZA0000944;ASIZ-ASIZA0000734;ASIZ-ASIZA0000413
22713192	Hypsipetes amaurotis	Hypsipetes amaurotis	TailLength	13	1	ASIZ-ASIZA0000944;AoT-Vol3P111-C05230;AoT-Vol3P111-D05153;AoT-Vol3P111-C02231;AoT-Vol3P111-D05198;AoT-Vol3P111-C09604;AoT-Vol3P111-C05233;AoT-Vol3P111-C05213;ASIZ-ASIZA0000413;AoT-Vol3P111-C02462;ASIZ-ASIZA0000734;AoT-Vol3P111-C05227;AoT-Vol3P111-D05199
22713192	Hypsipetes amaurotis	Hypsipetes amaurotis	TarsusLength	13	1	AoT-Vol3P111-C05213;AoT-Vol3P111-C09604;ASIZ-ASIZA0000944;AoT-Vol3P111-C05233;AoT-Vol3P111-D05153;ASIZ-ASIZA0000413;AoT-Vol3P111-C05230;AoT-Vol3P111-C05227;AoT-Vol3P111-C02462;ASIZ-ASIZA0000734;AoT-Vol3P111-C02231;AoT-Vol3P111-D05199;AoT-Vol3P111-D05198
22713192	Hypsipetes amaurotis	Hypsipetes amaurotis	WingLength	13	1	AoT-Vol3P111-C02231;ASIZ-ASIZA0000944;AoT-Vol3P111-C05213;AoT-Vol3P111-C09604;AoT-Vol3P111-D05198;AoT-Vol3P111-D05153;AoT-Vol3P111-C05230;AoT-Vol3P111-C05233;ASIZ-ASIZA0000413;AoT-Vol3P111-C02462;AoT-Vol3P111-D05199;ASIZ-ASIZA0000734;AoT-Vol3P111-C05227
22713192	Hypsipetes amaurotis	Hypsipetes amaurotis	ClutchSize	NA	3	AoT-Vol3P111
22713192	Hypsipetes amaurotis	Hypsipetes amaurotis	IncuPeriod	NA	3	AoT-Vol3P111
22713192	Hypsipetes amaurotis	Hypsipetes amaurotis	EggLength	NA	NA	NA
22713192	Hypsipetes amaurotis	Hypsipetes amaurotis	EggWidth	NA	NA	NA
22712580	Regulus goodfellowi	Regulus goodfellowi	BodyLength	NA	3	HBW
22712580	Regulus goodfellowi	Regulus goodfellowi	BodyMass	47	1	AoT-Vol3P274-007050;AoT-Vol3P274-4177;AoT-Vol3P274-4181;AoT-Vol3P274-4809;MAPS-20150732;AoT-Vol3P274-4176;MAPS-20120287;MAPS-20131161;MAPS-20150750;MAPS-20150757;MAPS-20150759;MAPS-20120219;MAPS-20140053;MAPS-20150748;MAPS-20150756;MAPS-20120196;MAPS-20120222;MAPS-20120251;MAPS-20140187;MAPS-20150531;MAPS-20150563;MAPS-20150608;MAPS-20150667;MAPS-20150733;MAPS-20150744;MAPS-20150745;MAPS-20150749…
22712580	Regulus goodfellowi	Regulus goodfellowi	HeadLength	17	1	MAPS-20150563;MAPS-20120197;MAPS-20150667;MAPS-20120194;MAPS-20120314;MAPS-20131162;MAPS-20140053;MAPS-20120195;MAPS-20120196;MAPS-20120287;MAPS-20120222;MAPS-20140198;MAPS-20150531;MAPS-20120219;MAPS-20120220;MAPS-20131161;MAPS-20150570
22712580	Regulus goodfellowi	Regulus goodfellowi	TailLength	46	1	MAPS-20120314;MAPS-20150753;MAPS-20150752;MAPS-20150667;MAPS-20120219;MAPS-20120287;MAPS-20140053;MAPS-20150570;MAPS-20150757;MAPS-20150758;MAPS-20120220;MAPS-20120222;MAPS-20120251;MAPS-20140187;MAPS-20150608;MAPS-20150743;MAPS-20150756;MAPS-20150759;AoT-Vol3P274-4809;AoT-Vol3P274-007050;MAPS-20120255;MAPS-20150732;MAPS-20120194;MAPS-20120195;MAPS-20120197;MAPS-20131162;MAPS-20150563;MAPS-201507…
22712580	Regulus goodfellowi	Regulus goodfellowi	TarsusLength	26	1	MAPS-20150667;MAPS-20150563;MAPS-20120194;MAPS-20150531;MAPS-20120196;MAPS-20120197;MAPS-20150570;MAPS-20120222;MAPS-20131161;MAPS-20131162;MAPS-20120220;MAPS-20120287;MAPS-20120195;MAPS-20140053;MAPS-20140198;AoT-Vol3P274-4172;AoT-Vol3P274-4177;AoT-Vol3P274-4174;AoT-Vol3P274-4180;MAPS-20120314;AoT-Vol3P274-007050;AoT-Vol3P274-4176;AoT-Vol3P274-4181;AoT-Vol3P274-4809;AoT-Vol3P274-4184;AoT-Vol3P27…
22712580	Regulus goodfellowi	Regulus goodfellowi	WingLength	49	1	AoT-Vol3P274-007050;AoT-Vol3P274-4809;AoT-Vol3P274-4180;AoT-Vol3P274-4174;AoT-Vol3P274-4184;AoT-Vol3P274-4176;AoT-Vol3P274-4172;AoT-Vol3P274-4181;AoT-Vol3P274-4177;AoT-Vol3P274-4182;MAPS-20120194;MAPS-20120195;MAPS-20120196;MAPS-20120197;MAPS-20120218;MAPS-20120219;MAPS-20120220;MAPS-20120222;MAPS-20120251;MAPS-20120255;MAPS-20120287;MAPS-20120314;MAPS-20131161;MAPS-20131162;MAPS-20140053;MAPS-20…
22712580	Regulus goodfellowi	Regulus goodfellowi	ClutchSize	NA	2	AoT-Vol3P275
22712580	Regulus goodfellowi	Regulus goodfellowi	IncuPeriod	NA	NA	NA
22712580	Regulus goodfellowi	Regulus goodfellowi	EggLength	2	1	AoT-Vol3P275
22712580	Regulus goodfellowi	Regulus goodfellowi	EggWidth	2	1	AoT-Vol3P275
22734538	Pnoepyga formosana	Pnoepyga formosana	BodyLength	NA	2	HBW
22734538	Pnoepyga formosana	Pnoepyga formosana	BodyMass	19	1	AoT-Vol3P203-1271;AoT-Vol3P203-1042;AoT-Vol3P203-2368;AoT-Vol3P203-2021;MAPS-20150238;AoT-Vol3P203-1041;AoT-Vol3P203-1040;AoT-Vol3P203-1113;MAPS-20140559;MAPS-20150340;MAPS-20110489;MAPS-20140534;MAPS-20110676;MAPS-20140535;MAPS-20150320;MAPS-20110485;MAPS-20140569;MAPS-20131324;MAPS-20110418
22734538	Pnoepyga formosana	Pnoepyga formosana	HeadLength	11	1	ASIZ-ASIZA0000625;MAPS-20110903;MAPS-20150238;MAPS-20140569;MAPS-20131324;MAPS-20140535;MAPS-20140559;MAPS-20110489;MAPS-20110485;MAPS-20150340;MAPS-20140534
22734538	Pnoepyga formosana	Pnoepyga formosana	TailLength	19	1	MAPS-20150238;AoT-Vol3P203-1271;AoT-Vol3P203-1041;MAPS-20150340;ASIZ-ASIZA0000625;AoT-Vol3P203-1040;MAPS-20110485;MAPS-20110903;MAPS-20140534;MAPS-20140559;MAPS-20150320;AoT-Vol3P203-1042;MAPS-20110489;MAPS-20110676;MAPS-20140535;MAPS-20131324;AoT-Vol3P203-1113;AoT-Vol3P203-2021;AoT-Vol3P203-2368
22734538	Pnoepyga formosana	Pnoepyga formosana	TarsusLength	19	1	AoT-Vol3P203-1041;ASIZ-ASIZA0000625;MAPS-20150340;MAPS-20140534;AoT-Vol3P203-2368;MAPS-20150238;MAPS-20110418;AoT-Vol3P203-1271;MAPS-20110903;MAPS-20110485;AoT-Vol3P203-1113;MAPS-20140535;MAPS-20140569;AoT-Vol3P203-1040;AoT-Vol3P203-1042;MAPS-20131324;MAPS-20110489;AoT-Vol3P203-2021;MAPS-20140559
22734538	Pnoepyga formosana	Pnoepyga formosana	WingLength	21	1	MAPS-20110418;MAPS-20110485;MAPS-20110489;MAPS-20110676;MAPS-20110903;MAPS-20131324;MAPS-20140534;MAPS-20140535;MAPS-20140559;MAPS-20140569;AoT-Vol3P203-2368;AoT-Vol3P203-2021;AoT-Vol3P203-1113;ASIZ-ASIZA0000625;AoT-Vol3P203-1041;AoT-Vol3P203-1271;AoT-Vol3P203-1040;AoT-Vol3P203-1042;MAPS-20150238;MAPS-20150320;MAPS-20150340
22734538	Pnoepyga formosana	Pnoepyga formosana	ClutchSize	NA	3	AoT-Vol3P203
22734538	Pnoepyga formosana	Pnoepyga formosana	IncuPeriod	NA	NA	NA
22734538	Pnoepyga formosana	Pnoepyga formosana	EggLength	NA	3	AoT-Vol3P203
22734538	Pnoepyga formosana	Pnoepyga formosana	EggWidth	NA	3	AoT-Vol3P203
22715451	Abroscopus albogularis	Abroscopus albogularis	BodyLength	10	1	ASIZ-ASIZA0000837;ASIZ-ASIZA0000836;ASIZ-ASIZA0000835;ASIZ-ASIZA0000615;ASIZ-ASIZA0000595;ASIZ-ASIZA0000616;ASIZ-ASIZA0000849;ASIZ-ASIZA0000612;ASIZ-ASIZA0000611;ASIZ-ASIZA0000120
22715451	Abroscopus albogularis	Abroscopus albogularis	BodyMass	140	1	AoT-Vol3P186-000043;ASIZ-ASIZA0000120;MAPS-20110098;AoT-Vol3P186-007081;AoT-Vol3P186-007086;AoT-Vol3P186-007089;AoT-Vol3P186-5067;MAPS-20100283;AoT-Vol3P186-00072;AoT-Vol3P186-00068;AoT-Vol3P186-00071;AoT-Vol3P186-007087;MAPS-20090101;MAPS-20090126;MAPS-20100213;MAPS-20110718;MAPS-20150164;MAPS-20140388;MAPS-20141136;MAPS-20080442;MAPS-20100022;MAPS-20131313;MAPS-20140861;MAPS-20150436;MAPS-20150…
22715451	Abroscopus albogularis	Abroscopus albogularis	HeadLength	97	1	MAPS-20110482;MAPS-20110098;MAPS-20080394;MAPS-20110211;MAPS-20140847;MAPS-20090124;MAPS-20110252;MAPS-20141135;MAPS-20140442;MAPS-20090126;MAPS-20100022;MAPS-20110093;MAPS-20090101;MAPS-20090312;MAPS-20110114;MAPS-20110251;MAPS-20131197;MAPS-20090229;MAPS-20110253;MAPS-20131313;MAPS-20090200;MAPS-20100283;MAPS-20150366;ASIZ-ASIZA0000595;ASIZ-ASIZA0000612;MAPS-20100236;MAPS-20140365;MAPS-20140440…
22715451	Abroscopus albogularis	Abroscopus albogularis	TailLength	131	1	MAPS-20090101;MAPS-20140861;MAPS-20110416;MAPS-20150164;MAPS-20090200;MAPS-20110598;MAPS-20100283;MAPS-20110098;MAPS-20110114;MAPS-20110721;MAPS-20110718;MAPS-20110907;MAPS-20120085;MAPS-20150163;MAPS-20110417;MAPS-20110870;MAPS-20090124;MAPS-20090458;MAPS-20100251;MAPS-20110134;MAPS-20150360;MAPS-20150370;MAPS-20150910;ASIZ-ASIZA0000836;MAPS-20090461;MAPS-20110414;MAPS-20110722;MAPS-20120695;MAP…
22715451	Abroscopus albogularis	Abroscopus albogularis	TarsusLength	111	1	MAPS-20110253;MAPS-20100213;ASIZ-ASIZA0000836;ASIZ-ASIZA0000615;MAPS-20090312;MAPS-20110114;MAPS-20140860;AoT-Vol3P186-1694;MAPS-20140388;MAPS-20080394;MAPS-20150370;MAPS-20150910;ASIZ-ASIZA0000837;ASIZ-ASIZA0000849;MAPS-20100283;MAPS-20110482;MAPS-20140442;MAPS-20150911;MAPS-20090101;MAPS-20150972;AoT-Vol3P186-00071;ASIZ-ASIZA0000616;MAPS-20110211;MAPS-20110718;MAPS-20131427;MAPS-20140861;MAPS-2…
22715451	Abroscopus albogularis	Abroscopus albogularis	WingLength	142	1	MAPS-20080082;MAPS-20080167;MAPS-20080168;MAPS-20080394;MAPS-20080442;MAPS-20090042;MAPS-20090101;MAPS-20090124;MAPS-20090126;MAPS-20090200;MAPS-20090229;MAPS-20090311;MAPS-20090312;MAPS-20090458;MAPS-20090461;ASIZ-ASIZA0000849;ASIZ-ASIZA0000837;ASIZ-ASIZA0000616;AoT-Vol3P186-007081;AoT-Vol3P186-007086;ASIZ-ASIZA0000836;ASIZ-ASIZA0000120;AoT-Vol3P186-000043;AoT-Vol3P186-00068;ASIZ-ASIZA0000615;Ao…
22715451	Abroscopus albogularis	Abroscopus albogularis	ClutchSize	NA	2	AoT-Vol3P187
22715451	Abroscopus albogularis	Abroscopus albogularis	IncuPeriod	NA	NA	NA
22715451	Abroscopus albogularis	Abroscopus albogularis	EggLength	NA	3	AoT-Vol3P187
22715451	Abroscopus albogularis	Abroscopus albogularis	EggWidth	NA	3	AoT-Vol3P187
22714408	Horornis fortipes	Horornis fortipes	BodyLength	NA	2	HBW
22714408	Horornis fortipes	Horornis fortipes	BodyMass	9	1	AoT-Vol3P131-007088;AoT-Vol3P131-007085;AoT-Vol3P131-00092;AoT-Vol3P131-007080;AoT-Vol3P131-007001;AoT-Vol3P131-00124;AoT-Vol3P131-1195;AoT-Vol3P131-2011;AoT-Vol3P131-007084
22714408	Horornis fortipes	Horornis fortipes	HeadLength	NA	NA	NA
22714408	Horornis fortipes	Horornis fortipes	TailLength	9	1	AoT-Vol3P131-007085;AoT-Vol3P131-00124;AoT-Vol3P131-00092;AoT-Vol3P131-007088;AoT-Vol3P131-1195;AoT-Vol3P131-007084;AoT-Vol3P131-2011;AoT-Vol3P131-007080;AoT-Vol3P131-007001
22714408	Horornis fortipes	Horornis fortipes	TarsusLength	9	1	AoT-Vol3P131-007088;AoT-Vol3P131-2011;AoT-Vol3P131-1195;AoT-Vol3P131-00092;AoT-Vol3P131-007085;AoT-Vol3P131-007084;AoT-Vol3P131-007080;AoT-Vol3P131-00124;AoT-Vol3P131-007001
22714408	Horornis fortipes	Horornis fortipes	WingLength	9	1	AoT-Vol3P131-007085;AoT-Vol3P131-007080;AoT-Vol3P131-00092;AoT-Vol3P131-007088;AoT-Vol3P131-007084;AoT-Vol3P131-007001;AoT-Vol3P131-1195;AoT-Vol3P131-00124;AoT-Vol3P131-2011
22714408	Horornis fortipes	Horornis fortipes	ClutchSize	NA	3	AoT-Vol3P132
22714408	Horornis fortipes	Horornis fortipes	IncuPeriod	NA	NA	NA
22714408	Horornis fortipes	Horornis fortipes	EggLength	NA	3	AoT-Vol3P132
22714408	Horornis fortipes	Horornis fortipes	EggWidth	NA	3	AoT-Vol3P132
22735889	Horornis acanthizoides	Horornis acanthizoides	BodyLength	NA	2	HBW
22735889	Horornis acanthizoides	Horornis acanthizoides	BodyMass	118	1	AoT-Vol3P134-5181;AoT-Vol3P134-2261;AoT-Vol3P134-1691;AoT-Vol3P134-2282;MAPS-20140035;MAPS-20140201;AoT-Vol3P134-2258;MAPS-20150622;MAPS-20140001;MAPS-20150654;MAPS-20140246;AoT-Vol3P134-00972;AoT-Vol3P134-00976;MAPS-20131087;MAPS-20140005;MAPS-20140064;MAPS-20140202;MAPS-20140234;MAPS-20150567;MAPS-20150696;MAPS-20140239;MAPS-20140252;MAPS-20131002;MAPS-20131020;MAPS-20140128;MAPS-20150529;MAPS-…
22735889	Horornis acanthizoides	Horornis acanthizoides	HeadLength	66	1	MAPS-20140201;MAPS-20150737;MAPS-20140147;MAPS-20140246;MAPS-20150705;MAPS-20120371;MAPS-20131090;MAPS-20140002;MAPS-20140245;MAPS-20150654;MAPS-20120189;MAPS-20120288;MAPS-20120346;MAPS-20131034;MAPS-20131086;MAPS-20131020;MAPS-20131054;MAPS-20120191;MAPS-20150786;MAPS-20140130;MAPS-20140202;MAPS-20140233;MAPS-20140244;MAPS-20150567;MAPS-20150640;MAPS-20120188;MAPS-20120190;MAPS-20131088;MAPS-20…
22735889	Horornis acanthizoides	Horornis acanthizoides	TailLength	103	1	MAPS-20140128;MAPS-20140201;MAPS-20150654;MAPS-20140075;MAPS-20140252;MAPS-20150787;AoT-Vol3P134-1691;MAPS-20140138;MAPS-20140147;MAPS-20140189;MAPS-20140246;MAPS-20150641;MAPS-20131002;MAPS-20140202;MAPS-20140204;MAPS-20110764;MAPS-20120189;MAPS-20120288;MAPS-20131020;MAPS-20131031;MAPS-20131182;MAPS-20140005;MAPS-20140074;MAPS-20140109;MAPS-20140233;MAPS-20140239;MAPS-20110761;MAPS-20120286;MAP…
22735889	Horornis acanthizoides	Horornis acanthizoides	TarsusLength	80	1	MAPS-20140201;MAPS-20140252;MAPS-20150654;MAPS-20150641;MAPS-20131088;MAPS-20131087;MAPS-20140246;MAPS-20140001;MAPS-20150696;MAPS-20140138;MAPS-20150802;MAPS-20140136;MAPS-20131054;MAPS-20150566;MAPS-20131020;MAPS-20140202;MAPS-20120188;MAPS-20120288;MAPS-20140002;MAPS-20131002;MAPS-20131067;MAPS-20131182;MAPS-20140074;MAPS-20140075;MAPS-20150567;MAPS-20120313;MAPS-20120326;MAPS-20120346;MAPS-20…
22735889	Horornis acanthizoides	Horornis acanthizoides	WingLength	117	1	MAPS-20110761;MAPS-20110764;MAPS-20120188;MAPS-20120189;MAPS-20120190;MAPS-20120191;MAPS-20120217;MAPS-20120240;MAPS-20120243;MAPS-20120274;MAPS-20120276;MAPS-20120286;MAPS-20120288;MAPS-20120313;MAPS-20120325;MAPS-20120326;MAPS-20120371;MAPS-20131002;MAPS-20131017;MAPS-20131020;MAPS-20131031;MAPS-20131034;MAPS-20131050;MAPS-20131054;MAPS-20131067;MAPS-20131076;MAPS-20131086;MAPS-20131087;MAPS-20…
22735889	Horornis acanthizoides	Horornis acanthizoides	ClutchSize	NA	3	AoT-Vol3P134
22735889	Horornis acanthizoides	Horornis acanthizoides	IncuPeriod	NA	NA	NA
22735889	Horornis acanthizoides	Horornis acanthizoides	EggLength	NA	3	AoT-Vol3P134
22735889	Horornis acanthizoides	Horornis acanthizoides	EggWidth	NA	3	AoT-Vol3P134
22732064	Locustella alishanensis	Locustella alishanensis	BodyLength	NA	3	HBW
22732064	Locustella alishanensis	Locustella alishanensis	BodyMass	2	1	AoT-Vol3P138-NA;AoT-Vol3P138-NA
22732064	Locustella alishanensis	Locustella alishanensis	HeadLength	NA	NA	NA
22732064	Locustella alishanensis	Locustella alishanensis	TailLength	5	1	AoT-Vol3P138-NA;AoT-Vol3P138-w1225;AoT-Vol3P138-3045;AoT-Vol3P138-w625;AoT-Vol3P138-NA
22732064	Locustella alishanensis	Locustella alishanensis	TarsusLength	5	1	AoT-Vol3P138-NA;AoT-Vol3P138-NA;AoT-Vol3P138-w625;AoT-Vol3P138-w1225;AoT-Vol3P138-3045
22732064	Locustella alishanensis	Locustella alishanensis	WingLength	5	1	AoT-Vol3P138-NA;AoT-Vol3P138-w1225;AoT-Vol3P138-3045;AoT-Vol3P138-NA;AoT-Vol3P138-w625
22732064	Locustella alishanensis	Locustella alishanensis	ClutchSize	NA	3	AoT-Vol3P138
22732064	Locustella alishanensis	Locustella alishanensis	IncuPeriod	NA	NA	NA
22732064	Locustella alishanensis	Locustella alishanensis	EggLength	NA	3	AoT-Vol3P138
22732064	Locustella alishanensis	Locustella alishanensis	EggWidth	NA	3	AoT-Vol3P138
22713491	Cisticola juncidis	Cisticola juncidis	BodyLength	1	1	ASIZ-ASIZA0000089
22713491	Cisticola juncidis	Cisticola juncidis	BodyMass	4	1	AoT-Vol3P75-1147;AoT-Vol3P75-2318;AoT-Vol3P75-K15475;AoT-Vol3P75-6486
22713491	Cisticola juncidis	Cisticola juncidis	HeadLength	NA	NA	NA
22713491	Cisticola juncidis	Cisticola juncidis	TailLength	5	1	AoT-Vol3P75-1264;AoT-Vol3P75-1147;AoT-Vol3P75-K15475;AoT-Vol3P75-6486;ASIZ-ASIZA0000089
22713491	Cisticola juncidis	Cisticola juncidis	TarsusLength	6	1	ASIZ-ASIZA0000089;AoT-Vol3P75-K15475;AoT-Vol3P75-1147;AoT-Vol3P75-2318;AoT-Vol3P75-1264;AoT-Vol3P75-6486
22713491	Cisticola juncidis	Cisticola juncidis	WingLength	6	1	ASIZ-ASIZA0000089;AoT-Vol3P75-1147;AoT-Vol3P75-2318;AoT-Vol3P75-K15475;AoT-Vol3P75-1264;AoT-Vol3P75-6486
22713491	Cisticola juncidis	Cisticola juncidis	ClutchSize	NA	2	AoT-Vol3P76
22713491	Cisticola juncidis	Cisticola juncidis	IncuPeriod	NA	2	HBW
22713491	Cisticola juncidis	Cisticola juncidis	EggLength	NA	3	AoT-Vol3P76
22713491	Cisticola juncidis	Cisticola juncidis	EggWidth	NA	3	AoT-Vol3P76
22713544	Cisticola exilis	Cisticola exilis	BodyLength	3	1	ASIZ-ASIZA0000629;ASIZ-ASIZA0000061;ASIZ-ASIZA0000091
22713544	Cisticola exilis	Cisticola exilis	BodyMass	5	1	ASIZ-ASIZA0000061;AoT-Vol3P80-00853;AoT-Vol3P80-1137;AoT-Vol3P80-1167;AoT-Vol3P80-1140
22713544	Cisticola exilis	Cisticola exilis	HeadLength	1	1	ASIZ-ASIZA0000629
22713544	Cisticola exilis	Cisticola exilis	TailLength	12	1	ASIZ-ASIZA0000061;AoT-Vol3P80-1140;AoT-Vol3P80-1122;AoT-Vol3P80-1269;ASIZ-ASIZA0000629;AoT-Vol3P80-1274;AoT-Vol3P80-1167;AoT-Vol3P80-1303;AoT-Vol3P80-00853;AoT-Vol3P80-1137;ASIZ-ASIZA0000091;AoT-Vol3P80-1304
22713544	Cisticola exilis	Cisticola exilis	TarsusLength	12	1	AoT-Vol3P80-00853;AoT-Vol3P80-1137;AoT-Vol3P80-1303;ASIZ-ASIZA0000629;ASIZ-ASIZA0000061;AoT-Vol3P80-1140;AoT-Vol3P80-1274;ASIZ-ASIZA0000091;AoT-Vol3P80-1167;AoT-Vol3P80-1304;AoT-Vol3P80-1122;AoT-Vol3P80-1269
22713544	Cisticola exilis	Cisticola exilis	WingLength	12	1	ASIZ-ASIZA0000061;AoT-Vol3P80-1269;AoT-Vol3P80-1304;ASIZ-ASIZA0000629;AoT-Vol3P80-1137;AoT-Vol3P80-1140;ASIZ-ASIZA0000091;AoT-Vol3P80-1122;AoT-Vol3P80-1167;AoT-Vol3P80-1303;AoT-Vol3P80-1274;AoT-Vol3P80-00853
22713544	Cisticola exilis	Cisticola exilis	ClutchSize	NA	2	AoT-Vol3P81
22713544	Cisticola exilis	Cisticola exilis	IncuPeriod	NA	2	AoT-Vol3P81
22713544	Cisticola exilis	Cisticola exilis	EggLength	NA	3	AoT-Vol3P81
22713544	Cisticola exilis	Cisticola exilis	EggWidth	NA	3	AoT-Vol3P81
22713564	Prinia crinigera	Prinia crinigera	BodyLength	NA	3	HBW
22713564	Prinia crinigera	Prinia crinigera	BodyMass	10	1	MAPS-20120395;AoT-Vol3P84-007046;AoT-Vol3P84-007083;AoT-Vol3P84-00459;MAPS-20120396;AoT-Vol3P84-1924;MAPS-20120383;MAPS-20120401;AoT-Vol3P84-A13418;AoT-Vol3P84-A13591
22713564	Prinia crinigera	Prinia crinigera	HeadLength	3	1	MAPS-20120396;MAPS-20120383;MAPS-20120401
22713564	Prinia crinigera	Prinia crinigera	TailLength	10	1	AoT-Vol3P84-007083;MAPS-20120395;AoT-Vol3P84-007046;AoT-Vol3P84-A13591;AoT-Vol3P84-1924;AoT-Vol3P84-w890;AoT-Vol3P84-w893;AoT-Vol3P84-w895;MAPS-20120383;AoT-Vol3P84-A13418
22713564	Prinia crinigera	Prinia crinigera	TarsusLength	13	1	AoT-Vol3P84-w890;MAPS-20120383;AoT-Vol3P84-A13591;AoT-Vol3P84-w893;AoT-Vol3P84-w895;AoT-Vol3P84-A13418;MAPS-20120401;MAPS-20120396;AoT-Vol3P84-00459;AoT-Vol3P84-w894;AoT-Vol3P84-1924;AoT-Vol3P84-007083;AoT-Vol3P84-007046
22713564	Prinia crinigera	Prinia crinigera	WingLength	14	1	AoT-Vol3P84-w890;AoT-Vol3P84-00459;AoT-Vol3P84-w893;AoT-Vol3P84-A13591;AoT-Vol3P84-w895;AoT-Vol3P84-1924;AoT-Vol3P84-007046;AoT-Vol3P84-w894;AoT-Vol3P84-007083;AoT-Vol3P84-A13418;MAPS-20120383;MAPS-20120395;MAPS-20120396;MAPS-20120401
22713564	Prinia crinigera	Prinia crinigera	ClutchSize	NA	2	AoT-Vol3P85
22713564	Prinia crinigera	Prinia crinigera	IncuPeriod	NA	2	HBW
22713564	Prinia crinigera	Prinia crinigera	EggLength	10	3	AoT-Vol3P85
22713564	Prinia crinigera	Prinia crinigera	EggWidth	10	3	AoT-Vol3P85
103777145	Prinia flaviventris	Prinia flaviventris	BodyLength	4	1	ASIZ-ASIZA0001413;ASIZ-ASIZA0000872;ASIZ-ASIZA0001414;ASIZ-ASIZA0000827
103777145	Prinia flaviventris	Prinia flaviventris	BodyMass	106	1	AoT-Vol3P88-1750;AoT-Vol3P88-K15472;MAPS-2012B369;MAPS-20159078;MAPS-20159092;ASIZ-ASIZA0001414;MAPS-20159062;MAPS-2012B386;AoT-Vol3P88-1751;MAPS-20120379;MAPS-2013B076;MAPS-2013B084;MAPS-2013B086;MAPS-20159089;MAPS-20159118;MAPS-2012B132;ASIZ-ASIZA0001413;ASIZ-ASIZA0000872;MAPS-2012B003;MAPS-20159121;MAPS-20159134;MAPS-20159139;MAPS-20159150;MAPS-2012B315;MAPS-2012B350;MAPS-2013B004;AoT-Vol3P88-…
103777145	Prinia flaviventris	Prinia flaviventris	HeadLength	74	1	ASIZ-ASIZA0001414;MAPS-2013B076;MAPS-20159092;MAPS-20159121;MAPS-2012B386;MAPS-2013B004;ASIZ-ASIZA0001413;ASIZ-ASIZA0000872;MAPS-20159145;MAPS-2013B084;MAPS-2013B086;MAPS-20159069;MAPS-2012B211;MAPS-2012B368;MAPS-2012B369;MAPS-2013B043;MAPS-2013B087;MAPS-20159064;MAPS-2012B309;MAPS-2012B314;MAPS-2013B032;MAPS-20159063;MAPS-20159087;MAPS-20159118;MAPS-20120390;MAPS-20159065;MAPS-20159078;MAPS-2015…
103777145	Prinia flaviventris	Prinia flaviventris	TailLength	82	1	AoT-Vol3P88-K15530;MAPS-2013B068;AoT-Vol3P88-K15523;AoT-Vol3P88-K15529;MAPS-20159092;MAPS-2012B001;AoT-Vol3P88-K15493;AoT-Vol3P88-K15520;MAPS-20159066;MAPS-20159089;MAPS-20159063;MAPS-20120380;MAPS-20159069;MAPS-2012B368;MAPS-2012B369;AoT-Vol3P88-K15472;MAPS-2013B106;AoT-Vol3P88-K15521;MAPS-20120379;MAPS-20159072;MAPS-2012B003;MAPS-2013B071;ASIZ-ASIZA0001413;ASIZ-ASIZA0000827;AoT-Vol3P88-K15366;M…
103777145	Prinia flaviventris	Prinia flaviventris	TarsusLength	97	1	ASIZ-ASIZA0000827;AoT-Vol3P88-K15451;MAPS-2012B368;MAPS-2013B004;MAPS-20159092;MAPS-2012B369;MAPS-2012B386;AoT-Vol3P88-K15451;MAPS-20159064;MAPS-2012B076;MAPS-2012B314;AoT-Vol3P88-K15489;MAPS-20159066;MAPS-20159069;MAPS-20159134;MAPS-2012B316;AoT-Vol3P88-K15523;MAPS-20159145;MAPS-2013B035;MAPS-2013B042;MAPS-2013B068;AoT-Vol3P88-K15460;ASIZ-ASIZA0001413;MAPS-20159062;MAPS-20159139;MAPS-2013B071;MA…
103777145	Prinia flaviventris	Prinia flaviventris	WingLength	105	1	MAPS-20120378;MAPS-20120379;MAPS-20120380;MAPS-20120381;MAPS-20120390;MAPS-20120476;MAPS-2012B001;MAPS-2012B003;MAPS-2012B076;MAPS-2012B101;MAPS-2012B107;MAPS-2012B132;MAPS-2012B187;MAPS-2012B211;MAPS-2012B279;MAPS-2012B280;MAPS-2012B307;MAPS-2012B309;MAPS-2012B314;MAPS-2012B315;MAPS-2012B316;MAPS-2012B317;MAPS-2012B320;MAPS-2012B350;MAPS-2012B368;MAPS-2012B369;MAPS-2012B371;MAPS-2012B379;MAPS-20…
103777145	Prinia flaviventris	Prinia flaviventris	ClutchSize	NA	2	AoT-Vol3P89
103777145	Prinia flaviventris	Prinia flaviventris	IncuPeriod	NA	2	HBW
103777145	Prinia flaviventris	Prinia flaviventris	EggLength	NA	3	AoT-Vol3P89
103777145	Prinia flaviventris	Prinia flaviventris	EggWidth	NA	3	AoT-Vol3P89
22713615	Prinia inornata	Prinia inornata	BodyLength	4	1	ASIZ-ASIZA0001800;ASIZ-ASIZA0000867;ASIZ-ASIZA0000809;ASIZ-ASIZA0000667
22713615	Prinia inornata	Prinia inornata	BodyMass	68	1	MAPS-20120393;MAPS-20159088;MAPS-20159086;AoT-Vol3P92-K15423;MAPS-2012B278;AoT-Vol3P92-1314;ASIZ-ASIZA0000867;ASIZ-ASIZA0000473;MAPS-20159097;MAPS-2012B281;MAPS-20159079;MAPS-20159110;MAPS-20159052;MAPS-20159115;MAPS-2012B266;MAPS-2012B325;MAPS-2012B328;MAPS-20159075;MAPS-20159091;AoT-Vol3P92-K15453;MAPS-20120386;MAPS-20159108;AoT-Vol3P92-K15477;MAPS-20159036;MAPS-2012B265;AoT-Vol3P92-K15223;MAPS…
22713615	Prinia inornata	Prinia inornata	HeadLength	49	1	MAPS-2013B085;ASIZ-ASIZA0000473;ASIZ-ASIZA0001800;MAPS-2012B265;MAPS-2012B325;MAPS-20159052;MAPS-2012B210;MAPS-20159036;MAPS-20159045;MAPS-20159012;MAPS-20159097;MAPS-2012B138;ASIZ-ASIZA0000867;MAPS-20159091;MAPS-20159057;MAPS-2012B266;MAPS-2012B281;MAPS-20120386;MAPS-20159058;MAPS-20159059;MAPS-2013B001;MAPS-20159082;MAPS-20159115;MAPS-2012B278;MAPS-2013B046;ASIZ-ASIZA0000809;MAPS-20159079;MAPS-…
22713615	Prinia inornata	Prinia inornata	TailLength	60	1	ASIZ-ASIZA0001800;MAPS-20159091;AoT-Vol3P92-K15477;MAPS-2012B210;MAPS-20159086;MAPS-20159097;MAPS-20159098;ASIZ-ASIZA0000667;MAPS-20159082;MAPS-20159088;MAPS-20120393;MAPS-20159073;MAPS-20159094;MAPS-20159079;AoT-Vol3P92-K15524;AoT-Vol3P92-K15405;AoT-Vol3P92-K15522;MAPS-20120386;MAPS-20159095;MAPS-2013B095;MAPS-20159075;AoT-Vol3P92-K15223;MAPS-20159071;MAPS-2013B046;AoT-Vol3P92-K15453;MAPS-2012B2…
22713615	Prinia inornata	Prinia inornata	TarsusLength	68	1	MAPS-2012B281;MAPS-2012B210;AoT-Vol3P92-K15423;AoT-Vol3P92-K15433;ASIZ-ASIZA0000867;MAPS-20159052;MAPS-20159075;MAPS-2012B265;MAPS-2013B085;MAPS-2012B278;ASIZ-ASIZA0001800;MAPS-20159097;MAPS-2013B001;AoT-Vol3P92-K15427;AoT-Vol3P92-K15455;ASIZ-ASIZA0000473;MAPS-20120386;MAPS-20159012;MAPS-2012B266;MAPS-2012B325;MAPS-20159082;MAPS-20159108;MAPS-20159115;AoT-Vol3P92-K15477;MAPS-20159057;MAPS-2015906…
22713615	Prinia inornata	Prinia inornata	WingLength	68	1	ASIZ-ASIZA0001800;ASIZ-ASIZA0000473;AoT-Vol3P92-K15458;AoT-Vol3P92-K15477;AoT-Vol3P92-K15405;AoT-Vol3P92-K15423;ASIZ-ASIZA0000867;AoT-Vol3P92-K15223;AoT-Vol3P92-1314;ASIZ-ASIZA0000809;AoT-Vol3P92-K15455;AoT-Vol3P92-3650;AoT-Vol3P92-K15522;AoT-Vol3P92-2921;AoT-Vol3P92-2762;AoT-Vol3P92-6244;AoT-Vol3P92-K15429;AoT-Vol3P92-K15453;AoT-Vol3P92-K15524;AoT-Vol3P92-K15433;AoT-Vol3P92-K15427;AoT-Vol3P92-K1…
22713615	Prinia inornata	Prinia inornata	ClutchSize	NA	3	AoT-Vol3P93
22713615	Prinia inornata	Prinia inornata	IncuPeriod	NA	2	HBW
22713615	Prinia inornata	Prinia inornata	EggLength	NA	3	AoT-Vol3P93
22713615	Prinia inornata	Prinia inornata	EggWidth	NA	3	AoT-Vol3P93
22734603	Fulvetta formosana	Fulvetta formosana	BodyLength	NA	3	HBW
22734603	Fulvetta formosana	Fulvetta formosana	BodyMass	154	1	MAPS-20150580;AoT-Vol3P232-5754;MAPS-20120233;AoT-Vol3P232-2039;MAPS-20140020;MAPS-20150795;AoT-Vol3P232-2263;AoT-Vol3P232-2274;MAPS-20131163;AoT-Vol3P232-1128;AoT-Vol3P232-0550;MAPS-20131106;MAPS-20131116;MAPS-20150561;MAPS-20140213;MAPS-20150793;MAPS-20140019;MAPS-20150800;AoT-Vol3P232-2040;MAPS-20131007;MAPS-20120322;MAPS-20131038;MAPS-20140022;AoT-Vol3P232-1125;AoT-Vol3P232-0547;MAPS-20120319…
22734603	Fulvetta formosana	Fulvetta formosana	HeadLength	84	1	MAPS-20120338;MAPS-20131106;MAPS-20131110;MAPS-20131005;MAPS-20120231;MAPS-20150561;MAPS-20140171;MAPS-20131099;MAPS-20150874;MAPS-20120296;MAPS-20120319;MAPS-20120351;MAPS-20131163;MAPS-20131164;MAPS-20140177;MAPS-20150560;MAPS-20120263;MAPS-20140268;MAPS-20150800;MAPS-20120333;MAPS-20120334;MAPS-20120339;MAPS-20140156;MAPS-20140166;MAPS-20150819;MAPS-20120124;MAPS-20120318;MAPS-20131038;MAPS-20…
22734603	Fulvetta formosana	Fulvetta formosana	TailLength	133	1	MAPS-20140177;MAPS-20150626;MAPS-20131007;MAPS-20131038;MAPS-20140117;MAPS-20140184;MAPS-20150735;MAPS-20120319;MAPS-20131170;MAPS-20140022;MAPS-20140062;MAPS-20140173;MAPS-20140231;MAPS-20140251;MAPS-20150541;MAPS-20150638;MAPS-20150874;MAPS-20120233;MAPS-20120318;MAPS-20120334;MAPS-20131006;MAPS-20131106;MAPS-20140089;MAPS-20140096;MAPS-20140134;MAPS-20140156;MAPS-20140163;MAPS-20140174;MAPS-20…
22734603	Fulvetta formosana	Fulvetta formosana	TarsusLength	100	1	MAPS-20131101;MAPS-20120231;MAPS-20120318;MAPS-20120319;MAPS-20150636;MAPS-20131164;MAPS-20150541;MAPS-20140156;MAPS-20131106;MAPS-20140020;MAPS-20140155;MAPS-20131163;MAPS-20140171;MAPS-20150819;MAPS-20131116;MAPS-20140080;MAPS-20150874;MAPS-20120233;MAPS-20120294;MAPS-20120338;MAPS-20131038;MAPS-20140166;MAPS-20140268;MAPS-20150561;MAPS-20150763;MAPS-20120263;AoT-Vol3P232-0547;MAPS-20120334;MAP…
22734603	Fulvetta formosana	Fulvetta formosana	WingLength	147	1	MAPS-20120124;MAPS-20120227;MAPS-20120231;MAPS-20120232;MAPS-20120233;MAPS-20120263;MAPS-20120268;MAPS-20120275;MAPS-20120295;MAPS-20120296;MAPS-20120308;MAPS-20120318;MAPS-20120319;MAPS-20120333;MAPS-20120334;MAPS-20120336;MAPS-20120339;MAPS-20120351;MAPS-20120374;MAPS-20131005;MAPS-20131006;MAPS-20131007;MAPS-20131009;MAPS-20131018;MAPS-20131026;MAPS-20131036;MAPS-20131037;MAPS-20131038;MAPS-20…
22734603	Fulvetta formosana	Fulvetta formosana	ClutchSize	NA	3	AoT-Vol3P233
22734603	Fulvetta formosana	Fulvetta formosana	IncuPeriod	NA	NA	NA
22734603	Fulvetta formosana	Fulvetta formosana	EggLength	2	1	AoT-Vol3P233
22734603	Fulvetta formosana	Fulvetta formosana	EggWidth	2	1	AoT-Vol3P233
22716804	Sinosuthora webbiana	Sinosuthora webbiana	BodyLength	28	1	ASIZ-ASIZA0000862;ASIZ-ASIZA0000860;ASIZ-ASIZA0000864;ASIZ-ASIZA0000892;ASIZ-ASIZA0000863;ASIZ-ASIZA0000035;ASIZ-ASIZA0001168;ASIZ-ASIZA0000019;ASIZ-ASIZA0000826;ASIZ-ASIZA0000014;ASIZ-ASIZA0000010;ASIZ-ASIZA0000005;ASIZ-ASIZA0000285;ASIZ-ASIZA0000023;ASIZ-ASIZA0000031;ASIZ-ASIZA0000007;ASIZ-ASIZA0000068;ASIZ-ASIZA0000036;ASIZ-ASIZA0000015;ASIZ-ASIZA0000025;ASIZ-ASIZA0000009;ASIZ-ASIZA0000011;ASI…
22716804	Sinosuthora webbiana	Sinosuthora webbiana	BodyMass	78	1	ASIZ-ASIZA0000007;ASIZ-ASIZA0000002;AoT-Vol3P255-ASIZA0000026;AoT-Vol3P255-ASIZA0000015;AoT-Vol3P255-ASIZA0000014;ASIZ-ASIZA0000862;AoT-Vol3P255-ASIZA0000005;ASIZ-ASIZA0000860;ASIZ-ASIZA0000023;ASIZ-ASIZA0000025;ASIZ-ASIZA0000863;MAPS-20141062;AoT-Vol3P255-ASIZA0000011;ASIZ-ASIZA0000010;ASIZ-ASIZA0000864;MAPS-20141075;MAPS-20159011;MAPS-20159034;ASIZ-ASIZA0001168;MAPS-20141080;MAPS-20131890;MAPS-…
22716804	Sinosuthora webbiana	Sinosuthora webbiana	HeadLength	93	1	MAPS-20120402;ASIZ-ASIZA0000005;ASIZ-ASIZA0000002;ASIZ-ASIZA0000864;ASIZ-ASIZA0000862;ASIZ-ASIZA0000001;MAPS-20159038;MAPS-20159034;ASIZ-ASIZA0000008;ASIZ-ASIZA0000019;ASIZ-ASIZA0000034;ASIZ-ASIZA0000035;ASIZ-ASIZA0000027;ASIZ-ASIZA0000860;ASIZ-ASIZA0000024;ASIZ-ASIZA0001168;ASIZ-ASIZA0000288;MAPS-20141075;ASIZ-ASIZA0000036;ASIZ-ASIZA0000826;ASIZ-ASIZA0000285;MAPS-20141080;MAPS-20159010;ASIZ-ASIZ…
22716804	Sinosuthora webbiana	Sinosuthora webbiana	TailLength	84	1	MAPS-20141084;MAPS-20141108;MAPS-20141080;MAPS-20141075;ASIZ-ASIZA0000035;MAPS-20131911;MAPS-20141083;ASIZ-ASIZA0000036;MAPS-20141077;MAPS-20141111;MAPS-20151055;MAPS-20141062;ASIZ-ASIZA0000862;ASIZ-ASIZA0000008;AoT-Vol3P255-ASIZA0000019;MAPS-20141076;ASIZ-ASIZA0000025;AoT-Vol3P255-ASIZA0000015;MAPS-20131845;MAPS-20151123;MAPS-20159010;MAPS-20159038;ASIZ-ASIZA0000032;AoT-Vol3P255-ASIZA0000031;AoT…
22716804	Sinosuthora webbiana	Sinosuthora webbiana	TarsusLength	99	1	MAPS-20131847;MAPS-20131845;ASIZ-ASIZA0000285;ASIZ-ASIZA0000034;MAPS-20141075;ASIZ-ASIZA0000027;ASIZ-ASIZA0000023;MAPS-20159010;ASIZ-ASIZA0000863;ASIZ-ASIZA0000032;ASIZ-ASIZA0000020;MAPS-20131889;AoT-Vol3P255-ASIZA0000015;ASIZ-ASIZA0000035;ASIZ-ASIZA0000036;AoT-Vol3P255-ASIZA0000014;ASIZ-ASIZA0000025;ASIZ-ASIZA0000010;ASIZ-ASIZA0000021;ASIZ-ASIZA0000017;MAPS-20159004;ASIZ-ASIZA0000008;MAPS-201000…
22716804	Sinosuthora webbiana	Sinosuthora webbiana	WingLength	97	1	MAPS-20100010;MAPS-20120399;MAPS-20120402;MAPS-20131842;MAPS-20131845;MAPS-20131847;MAPS-20131887;MAPS-20131888;MAPS-20131889;MAPS-20131890;MAPS-20131891;MAPS-20131892;MAPS-20131900;MAPS-20131909;MAPS-20131910;MAPS-20131911;ASIZ-ASIZA0000862;ASIZ-ASIZA0000864;AoT-Vol3P255-ASIZA0000014;AoT-Vol3P255-ASIZA0000009;AoT-Vol3P255-ASIZA0000005;ASIZ-ASIZA0000285;ASIZ-ASIZA0000027;ASIZ-ASIZA0000032;ASIZ-AS…
22716804	Sinosuthora webbiana	Sinosuthora webbiana	ClutchSize	NA	3	AoT-Vol3P255
22716804	Sinosuthora webbiana	Sinosuthora webbiana	IncuPeriod	NA	3	AoT-Vol3P255
22716804	Sinosuthora webbiana	Sinosuthora webbiana	EggLength	NA	NA	NA
22716804	Sinosuthora webbiana	Sinosuthora webbiana	EggWidth	NA	NA	NA
22716829	Suthora verreauxi	Suthora verreauxi	BodyLength	NA	3	HBW
22716829	Suthora verreauxi	Suthora verreauxi	BodyMass	121	1	MAPS-20150605;MAPS-20140003;MAPS-20140009;MAPS-20140037;MAPS-20140247;MAPS-20150726;MAPS-20150727;MAPS-20140273;MAPS-20131068;MAPS-20140248;MAPS-20150683;MAPS-20140185;MAPS-20150678;MAPS-20150681;MAPS-20150844;MAPS-20131029;MAPS-20140072;MAPS-20140104;MAPS-20140179;MAPS-20150725;MAPS-20120312;MAPS-20120327;MAPS-20120328;MAPS-20140007;MAPS-20140011;MAPS-20140093;MAPS-20140103;MAPS-20140107;MAPS-20…
22716829	Suthora verreauxi	Suthora verreauxi	HeadLength	44	1	MAPS-20140205;MAPS-20120328;MAPS-20140003;MAPS-20131068;MAPS-20140007;MAPS-20140072;MAPS-20140108;MAPS-20140273;MAPS-20120282;MAPS-20120329;MAPS-20131029;MAPS-20140107;MAPS-20140139;MAPS-20150628;MAPS-20150714;MAPS-20131033;MAPS-20140009;MAPS-20150788;MAPS-20150835;MAPS-20131003;MAPS-20150632;MAPS-20140010;MAPS-20140195;MAPS-20120311;MAPS-20140106;MAPS-20150572;MAPS-20150577;MAPS-20150578;MAPS-20…
22716829	Suthora verreauxi	Suthora verreauxi	TailLength	108	1	MAPS-20140146;MAPS-20150685;MAPS-20150677;MAPS-20150680;MAPS-20150835;MAPS-20150852;MAPS-20140103;MAPS-20150788;MAPS-20140249;MAPS-20150632;MAPS-20150676;MAPS-20150714;AoT-Vol3P260-1892;MAPS-20140072;MAPS-20140205;MAPS-20140240;MAPS-20140241;MAPS-20140286;MAPS-20150726;MAPS-20120256;MAPS-20150678;MAPS-20150683;MAPS-20150845;AoT-Vol3P260-1984;MAPS-20120329;MAPS-20150610;MAPS-20140193;MAPS-20150577…
22716829	Suthora verreauxi	Suthora verreauxi	TarsusLength	57	1	MAPS-20140003;AoT-Vol3P260-1891;AoT-Vol3P260-1887;AoT-Vol3P260-1897;MAPS-20140195;MAPS-20140205;MAPS-20150788;AoT-Vol3P260-1896;MAPS-20140006;MAPS-20150834;MAPS-20150651;MAPS-20120312;MAPS-20150578;AoT-Vol3P260-1984;MAPS-20140007;MAPS-20150572;AoT-Vol3P260-1892;MAPS-20140010;MAPS-20131068;MAPS-20150577;MAPS-20120327;MAPS-20140009;MAPS-20140273;MAPS-20120282;MAPS-20120329;MAPS-20140093;MAPS-201401…
22716829	Suthora verreauxi	Suthora verreauxi	WingLength	121	1	MAPS-20120221;MAPS-20120248;MAPS-20120249;MAPS-20120250;MAPS-20120252;MAPS-20120253;MAPS-20120254;MAPS-20120256;MAPS-20120282;MAPS-20120283;MAPS-20120284;MAPS-20120285;MAPS-20120311;MAPS-20120312;MAPS-20120328;MAPS-20120329;MAPS-20131003;MAPS-20131029;MAPS-20131032;MAPS-20131033;MAPS-20131068;MAPS-20140006;MAPS-20140007;MAPS-20140009;MAPS-20140010;MAPS-20140011;MAPS-20140012;MAPS-20140013;MAPS-20…
22716829	Suthora verreauxi	Suthora verreauxi	ClutchSize	NA	2	AoT-Vol3P261
22716829	Suthora verreauxi	Suthora verreauxi	IncuPeriod	NA	NA	NA
22716829	Suthora verreauxi	Suthora verreauxi	EggLength	NA	3	AoT-Vol3P261
22716829	Suthora verreauxi	Suthora verreauxi	EggWidth	NA	3	AoT-Vol3P261
22716746	Yuhina brunneiceps	Yuhina brunneiceps	BodyLength	4	1	ASIZ-ASIZA0000622;ASIZ-ASIZA0000624;ASIZ-ASIZA0002164;ASIZ-ASIZA0000623
22716746	Yuhina brunneiceps	Yuhina brunneiceps	BodyMass	182	1	MAPS-20120166;AoT-Vol3P247-0064;MAPS-20140529;MAPS-20131389;AoT-Vol3P247-1936;MAPS-20150427;MAPS-20150250;MAPS-20140481;AoT-Vol3P247-1109;AoT-Vol3P247-1214;AoT-Vol3P247-1091;MAPS-20131408;MAPS-20150422;MAPS-20131405;MAPS-20150423;MAPS-20110690;MAPS-20131316;MAPS-20131402;AoT-Vol3P247-2064;AoT-Vol3P247-1090;AoT-Vol3P247-2070;MAPS-20090608;MAPS-20110668;MAPS-20120063;MAPS-20131407;MAPS-20150262;MAP…
22716746	Yuhina brunneiceps	Yuhina brunneiceps	HeadLength	132	1	MAPS-20120165;MAPS-20110687;ASIZ-ASIZA0000623;MAPS-20110727;MAPS-20150279;MAPS-20131362;MAPS-20140348;MAPS-20110925;ASIZ-ASIZA0000817;MAPS-20110690;MAPS-20150385;MAPS-20131346;MAPS-20110726;MAPS-20110667;MAPS-20131364;MAPS-20140481;ASIZ-ASIZA0000624;MAPS-20131217;MAPS-20140568;MAPS-20150204;MAPS-20110661;MAPS-20131239;MAPS-20110657;MAPS-20131270;MAPS-20140529;MAPS-20140591;MAPS-20150206;MAPS-2015…
22716746	Yuhina brunneiceps	Yuhina brunneiceps	TailLength	185	1	MAPS-20110687;MAPS-20110260;MAPS-20131368;MAPS-20140529;MAPS-20150258;MAPS-20131369;MAPS-20140564;MAPS-20140635;MAPS-20150196;MAPS-20150250;MAPS-20150385;MAPS-20150388;MAPS-20150422;MAPS-20150463;MAPS-20110690;MAPS-20110694;MAPS-20090608;MAPS-20110727;MAPS-20110923;MAPS-20110930;MAPS-20140478;MAPS-20140503;MAPS-20140530;MAPS-20150171;MAPS-20150189;MAPS-20150204;MAPS-20150259;MAPS-20150262;MAPS-20…
22716746	Yuhina brunneiceps	Yuhina brunneiceps	TarsusLength	149	1	MAPS-20110668;MAPS-20150258;MAPS-20120165;MAPS-20140478;MAPS-20150259;ASIZ-ASIZA0002164;MAPS-20110667;MAPS-20131364;MAPS-20140591;MAPS-20150300;AoT-Vol3P247-1110;MAPS-20120063;MAPS-20131217;MAPS-20131346;MAPS-20131389;AoT-Vol3P247-1109;MAPS-20110726;MAPS-20110727;MAPS-20140529;MAPS-20110930;MAPS-20131407;MAPS-20140348;MAPS-20140482;MAPS-20150413;AoT-Vol3P247-1090;MAPS-20110256;MAPS-20110423;MAPS-…
22716746	Yuhina brunneiceps	Yuhina brunneiceps	WingLength	182	1	MAPS-20090368;MAPS-20090369;MAPS-20090370;MAPS-20090608;MAPS-20110256;MAPS-20110259;MAPS-20110260;MAPS-20110261;MAPS-20110264;MAPS-20110266;MAPS-20110284;MAPS-20110423;MAPS-20110425;MAPS-20110502;MAPS-20110656;MAPS-20110657;MAPS-20110661;MAPS-20110662;MAPS-20110665;MAPS-20110667;MAPS-20110668;MAPS-20110687;MAPS-20110688;MAPS-20110689;MAPS-20110690;MAPS-20110693;MAPS-20110694;MAPS-20110695;MAPS-20…
22716746	Yuhina brunneiceps	Yuhina brunneiceps	ClutchSize	NA	2	AoT-Vol3P248
22716746	Yuhina brunneiceps	Yuhina brunneiceps	IncuPeriod	NA	3	HBW
22716746	Yuhina brunneiceps	Yuhina brunneiceps	EggLength	12	3	AoT-Vol3P248
22716746	Yuhina brunneiceps	Yuhina brunneiceps	EggWidth	12	3	AoT-Vol3P248
22714033	Zosterops japonicus	Zosterops japonicus	BodyLength	20	1	ASIZ-ASIZA0001578;ASIZ-ASIZA0001359;ASIZ-ASIZA0002197;ASIZ-ASIZA0000821;ASIZ-ASIZA0001861;ASIZ-ASIZA0002053;ASIZ-ASIZA0000858;ASIZ-ASIZA0001990;ASIZ-ASIZA0001827;ASIZ-ASIZA0000859;ASIZ-ASIZA0000678;ASIZ-ASIZA0002081;ASIZ-ASIZA0000093;ASIZ-ASIZA0001163;ASIZ-ASIZA0001415;ASIZ-ASIZA0001336;ASIZ-ASIZA0001164;ASIZ-ASIZA0001394;ASIZ-ASIZA0001628;ASIZ-ASIZA0000117
22714033	Zosterops japonicus	Zosterops japonicus	BodyMass	128	1	ASIZ-ASIZA0001163;ASIZ-ASIZA0001164;ASIZ-ASIZA0000858;MAPS-20141008;ASIZ-ASIZA0001415;ASIZ-ASIZA0000859;MAPS-20151128;ASIZ-ASIZA0001359;MAPS-2013B048;MAPS-20141048;MAPS-2012B074;MAPS-2012B116;MAPS-20151090;MAPS-20151127;MAPS-2012B117;MAPS-2012B186;MAPS-2013B109;MAPS-20141065;MAPS-2012B270;MAPS-20141109;MAPS-20151126;MAPS-2012B082;MAPS-2012B246;MAPS-20151114;MAPS-2012B252;MAPS-20141092;MAPS-201590…
22714033	Zosterops japonicus	Zosterops japonicus	HeadLength	103	1	MAPS-20090630;MAPS-2013B109;MAPS-2013B111;MAPS-2013R201;MAPS-20151128;MAPS-2012B117;MAPS-2012B335;MAPS-2012B116;ASIZ-ASIZA0001861;MAPS-20141070;MAPS-2012B060;ASIZ-ASIZA0001163;MAPS-20131904;MAPS-2013R007;ASIZ-ASIZA0001164;ASIZ-ASIZA0002053;MAPS-20110650;MAPS-20151090;MAPS-20151114;MAPS-2013B122;MAPS-20110868;MAPS-20141048;MAPS-20141041;MAPS-20159093;MAPS-2012B062;MAPS-2012B083;MAPS-2012B222;MAPS-…
22714033	Zosterops japonicus	Zosterops japonicus	TailLength	116	1	MAPS-2013B098;MAPS-2013B111;MAPS-2012B224;MAPS-2012B229;MAPS-2013B048;MAPS-20110868;MAPS-2012B184;ASIZ-ASIZA0001578;ASIZ-ASIZA0000093;MAPS-20080413;MAPS-20141070;MAPS-2012B105;MAPS-2012B117;MAPS-2012B222;ASIZ-ASIZA0001163;ASIZ-ASIZA0001628;MAPS-20159093;MAPS-2012B189;MAPS-20131843;MAPS-20131904;MAPS-20131927;MAPS-20141041;MAPS-20141071;MAPS-20151083;MAPS-2012B104;MAPS-2012B119;MAPS-2012B225;MAPS-…
22714033	Zosterops japonicus	Zosterops japonicus	TarsusLength	117	1	MAPS-20090630;ASIZ-ASIZA0001164;MAPS-20141048;AoT-Vol3P265-00851;MAPS-2012B082;MAPS-2012B117;MAPS-20141109;ASIZ-ASIZA0001861;MAPS-20151128;MAPS-2013R201;ASIZ-ASIZA0000150;ASIZ-ASIZA0001578;MAPS-2012B081;MAPS-2013B124;MAPS-20131843;MAPS-20131926;MAPS-2012B060;MAPS-2012B221;MAPS-2012B185;AoT-Vol3P265-00802;MAPS-20131903;MAPS-2012B062;MAPS-2012B079;MAPS-2013B002;AoT-Vol3P265-00217;MAPS-20151125;MAPS…
22714033	Zosterops japonicus	Zosterops japonicus	WingLength	143	1	MAPS-20080290;MAPS-20080413;ASIZ-ASIZA0002053;ASIZ-ASIZA0001578;ASIZ-ASIZA0000093;ASIZ-ASIZA0000858;ASIZ-ASIZA0002081;ASIZ-ASIZA0000859;ASIZ-ASIZA0001861;AoT-Vol3P265-00801;AoT-Vol3P265-2080;ASIZ-ASIZA0001163;ASIZ-ASIZA0001359;AoT-Vol3P265-00802;ASIZ-ASIZA0002197;ASIZ-ASIZA0001336;ASIZ-ASIZA0001164;ASIZ-ASIZA0000117;ASIZ-ASIZA0000150;ASIZ-ASIZA0001827;AoT-Vol3P265-00456;ASIZ-ASIZA0001628;AoT-Vol3…
22714033	Zosterops japonicus	Zosterops japonicus	ClutchSize	NA	3	AoT-Vol3P266
22714033	Zosterops japonicus	Zosterops japonicus	IncuPeriod	NA	3	HBW
22714033	Zosterops japonicus	Zosterops japonicus	EggLength	8	3	AoT-Vol3P266
22714033	Zosterops japonicus	Zosterops japonicus	EggWidth	8	3	AoT-Vol3P266
22714037	Zosterops meyeni	Zosterops meyeni	BodyLength	NA	2	HBW
22714037	Zosterops meyeni	Zosterops meyeni	BodyMass	NA	3	HBW
22714037	Zosterops meyeni	Zosterops meyeni	HeadLength	NA	NA	NA
22714037	Zosterops meyeni	Zosterops meyeni	TailLength	10	1	AoT-Vol3P269-00932;AoT-Vol3P269-00929;AoT-Vol3P269-00820;AoT-Vol3P269-0572;AoT-Vol3P269-00573;AoT-Vol3P269-00575;AoT-Vol3P269-00930;AoT-Vol3P269-0571;AoT-Vol3P269-00931;AoT-Vol3P269-00909
22714037	Zosterops meyeni	Zosterops meyeni	TarsusLength	10	1	AoT-Vol3P269-00929;AoT-Vol3P269-00930;AoT-Vol3P269-0572;AoT-Vol3P269-00932;AoT-Vol3P269-00575;AoT-Vol3P269-00909;AoT-Vol3P269-00573;AoT-Vol3P269-0571;AoT-Vol3P269-00931;AoT-Vol3P269-00820
22714037	Zosterops meyeni	Zosterops meyeni	WingLength	10	1	AoT-Vol3P269-00820;AoT-Vol3P269-00909;AoT-Vol3P269-00575;AoT-Vol3P269-0571;AoT-Vol3P269-00929;AoT-Vol3P269-00931;AoT-Vol3P269-00932;AoT-Vol3P269-0572;AoT-Vol3P269-00930;AoT-Vol3P269-00573
22714037	Zosterops meyeni	Zosterops meyeni	ClutchSize	NA	2	AoT-Vol3P270
22714037	Zosterops meyeni	Zosterops meyeni	IncuPeriod	NA	NA	NA
22714037	Zosterops meyeni	Zosterops meyeni	EggLength	NA	3	AoT-Vol3P270
22714037	Zosterops meyeni	Zosterops meyeni	EggWidth	NA	3	AoT-Vol3P270
22716187	Cyanoderma ruficeps	Cyanoderma ruficeps	BodyLength	5	1	ASIZ-ASIZA0001865;ASIZ-ASIZA0000630;ASIZ-ASIZA0000631;ASIZ-ASIZA0000147;ASIZ-ASIZA0000528
22716187	Cyanoderma ruficeps	Cyanoderma ruficeps	BodyMass	1183	1	MAPS-2013R141;MAPS-20131630;AoT-Vol3P206-0109;MAPS-20141305;AoT-Vol3P206-0033;MAPS-20150133;MAPS-20120384;MAPS-20080316;MAPS-20100396;MAPS-20120624;MAPS-20120766;MAPS-20140852;MAPS-20150135;MAPS-20090585;MAPS-20141105;MAPS-2013R076;MAPS-20090533;MAPS-20131357;MAPS-20080346;AoT-Vol3P206-0035;AoT-Vol3P206-0053;AoT-Vol3P206-1743;AoT-Vol3P206-1714;ASIZ-ASIZA0000147;MAPS-20080099;MAPS-20080275;MAPS-20…
22716187	Cyanoderma ruficeps	Cyanoderma ruficeps	HeadLength	1000	1	MAPS-20080096;MAPS-20090321;MAPS-20141179;MAPS-20110544;MAPS-20140373;ASIZ-ASIZA0001865;MAPS-20120156;MAPS-20141287;MAPS-20090377;MAPS-20100275;MAPS-20100282;MAPS-20150133;MAPS-20151001;MAPS-20131357;MAPS-20090298;MAPS-20120167;MAPS-20150995;MAPS-20110297;MAPS-20080282;MAPS-20090371;MAPS-20100017;MAPS-20131424;MAPS-20140858;MAPS-20140862;MAPS-20150994;MAPS-20090355;MAPS-20090563;MAPS-20100258;MAP…
22716187	Cyanoderma ruficeps	Cyanoderma ruficeps	TailLength	1051	1	MAPS-20090740;AoT-Vol3P206-2081;MAPS-20080375;MAPS-20090536;MAPS-20090741;MAPS-20141265;MAPS-2013R242;MAPS-20100477;MAPS-20150995;MAPS-20080401;MAPS-20080406;MAPS-20090375;MAPS-20090672;MAPS-20090706;MAPS-20120465;ASIZ-ASIZA0001865;MAPS-20120376;MAPS-20090232;MAPS-20090252;MAPS-20090298;MAPS-20090494;MAPS-20090533;MAPS-20110030;MAPS-20120470;MAPS-20120755;MAPS-20131465;MAPS-20140410;MAPS-20151038…
22716187	Cyanoderma ruficeps	Cyanoderma ruficeps	TarsusLength	1039	1	MAPS-20110536;MAPS-20140373;MAPS-20090377;ASIZ-ASIZA0000631;MAPS-20150946;MAPS-20080306;MAPS-20080368;MAPS-20131451;MAPS-2013R078;MAPS-20090521;MAPS-20150002;MAPS-20100282;MAPS-20110646;MAPS-20080325;MAPS-20110027;MAPS-20151119;MAPS-20110869;MAPS-20141069;MAPS-20150059;MAPS-20100244;MAPS-20131774;MAPS-20131814;MAPS-20140737;MAPS-20141252;MAPS-2013R074;MAPS-20090099;MAPS-20090239;MAPS-20090511;MAP…
22716187	Cyanoderma ruficeps	Cyanoderma ruficeps	WingLength	1167	1	MAPS-20080007;MAPS-20080017;MAPS-20080019;MAPS-20080028;MAPS-20080045;MAPS-20080051;MAPS-20080063;MAPS-20080075;MAPS-20080076;MAPS-20080078;MAPS-20080094;MAPS-20080096;MAPS-20080097;MAPS-20080098;MAPS-20080099;MAPS-20080100;MAPS-20080120;MAPS-20080121;MAPS-20080129;MAPS-20080138;MAPS-20080139;MAPS-20080140;MAPS-20080142;MAPS-20080143;MAPS-20080144;MAPS-20080155;MAPS-20080156;MAPS-20080160;MAPS-20…
22716187	Cyanoderma ruficeps	Cyanoderma ruficeps	ClutchSize	NA	2	AoT-Vol3P207
22716187	Cyanoderma ruficeps	Cyanoderma ruficeps	IncuPeriod	NA	NA	NA
22716187	Cyanoderma ruficeps	Cyanoderma ruficeps	EggLength	NA	3	AoT-Vol3P207
22716187	Cyanoderma ruficeps	Cyanoderma ruficeps	EggWidth	NA	3	AoT-Vol3P207
22734518	Pomatorhinus musicus	Pomatorhinus musicus	BodyLength	6	1	ASIZ-ASIZA0000897;ASIZ-ASIZA0001005;ASIZ-ASIZA0000720;ASIZ-ASIZA0000891;ASIZ-ASIZA0001420;ASIZ-ASIZA0000141
22734518	Pomatorhinus musicus	Pomatorhinus musicus	BodyMass	357	1	AoT-Vol3P199-6937;ASIZ-ASIZA0000349;AoT-Vol3P199-1757;MAPS-20120462;MAPS-20090032;MAPS-20100086;MAPS-20110622;MAPS-20120457;MAPS-20100139;MAPS-20120456;MAPS-20151137;AoT-Vol3P199-1316;MAPS-20080164;MAPS-20110458;MAPS-20120454;MAPS-20090598;ASIZ-ASIZA0000141;MAPS-20080151;MAPS-20090572;MAPS-20100393;MAPS-20100440;MAPS-20080037;MAPS-20080093;MAPS-20090568;MAPS-20090573;MAPS-20100150;MAPS-20110401;M…
22734518	Pomatorhinus musicus	Pomatorhinus musicus	HeadLength	319	1	MAPS-20140905;MAPS-20090466;MAPS-20090339;MAPS-20151137;MAPS-20090060;MAPS-20120457;MAPS-20080163;MAPS-20100330;MAPS-20110640;MAPS-20120451;ASIZ-ASIZA0000349;MAPS-20100381;MAPS-20110471;MAPS-20110716;MAPS-20120453;MAPS-20131622;MAPS-20090423;MAPS-20110401;MAPS-20090572;MAPS-20120456;MAPS-20090314;MAPS-20090568;MAPS-20090573;MAPS-20131761;MAPS-20141060;MAPS-20120445;MAPS-20090749;MAPS-20110566;MAP…
22734518	Pomatorhinus musicus	Pomatorhinus musicus	TailLength	326	1	MAPS-20100485;ASIZ-ASIZA0001005;MAPS-2013R053;MAPS-20110590;MAPS-20080119;MAPS-20090314;MAPS-20158029;MAPS-20120541;MAPS-20090033;MAPS-20100265;MAPS-20110225;MAPS-20110622;MAPS-2013R035;MAPS-20110683;MAPS-20120009;MAPS-20120522;MAPS-20100495;MAPS-20159003;ASIZ-ASIZA0000844;MAPS-20100086;MAPS-20120011;MAPS-20120471;MAPS-20131525;MAPS-20141197;MAPS-20151172;MAPS-20090572;MAPS-20131524;MAPS-20080058…
22734518	Pomatorhinus musicus	Pomatorhinus musicus	TarsusLength	343	1	MAPS-20150094;MAPS-20100419;MAPS-20080071;MAPS-20090422;MAPS-20080070;MAPS-20110897;AoT-Vol3P199-1059;MAPS-20110401;MAPS-20120444;MAPS-20090595;MAPS-20110194;MAPS-20110640;MAPS-20110900;MAPS-2013R222;MAPS-20110196;MAPS-20110878;ASIZ-ASIZA0000897;MAPS-20090573;MAPS-20120456;MAPS-20090568;MAPS-20110566;MAPS-20120462;MAPS-20158148;MAPS-20131526;MAPS-20140905;MAPS-2013R221;MAPS-20090214;MAPS-20090598…
22734518	Pomatorhinus musicus	Pomatorhinus musicus	WingLength	358	1	MAPS-20080002;MAPS-20080003;MAPS-20080010;MAPS-20080011;MAPS-20080013;MAPS-20080014;MAPS-20080040;MAPS-20080058;MAPS-20080072;MAPS-20080073;MAPS-20080074;MAPS-20080093;MAPS-20080119;MAPS-20080130;MAPS-20080131;MAPS-20080132;MAPS-20080145;MAPS-20080151;MAPS-20080152;MAPS-20080163;MAPS-20080164;MAPS-20080169;MAPS-20080251;MAPS-20080277;MAPS-20080310;MAPS-20080332;MAPS-20080360;MAPS-20080407;MAPS-20…
22734518	Pomatorhinus musicus	Pomatorhinus musicus	ClutchSize	NA	3	AoT-Vol3P200
22734518	Pomatorhinus musicus	Pomatorhinus musicus	IncuPeriod	NA	NA	NA
22734518	Pomatorhinus musicus	Pomatorhinus musicus	EggLength	7	3	AoT-Vol3P200
22734518	Pomatorhinus musicus	Pomatorhinus musicus	EggWidth	7	3	AoT-Vol3P200
22735573	Erythrogenys erythrocnemis	Megapomatorhinus erythrocnemis	BodyLength	4	1	ASIZ-ASIZA0000719;ASIZ-ASIZA0000937;ASIZ-ASIZA0000789;ASIZ-ASIZA0000115
22735573	Erythrogenys erythrocnemis	Megapomatorhinus erythrocnemis	BodyMass	48	1	MAPS-20090723;ASIZ-ASIZA0000115;MAPS-20080271;MAPS-2013R113;MAPS-20080001;MAPS-20080046;MAPS-20080039;MAPS-20080248;MAPS-20090362;AoT-Vol3P196-4824;MAPS-20080257;MAPS-20131744;MAPS-20150068;MAPS-2013R114;MAPS-20090602;MAPS-20120012;MAPS-20140769;MAPS-20100018;MAPS-20120458;MAPS-20131206;MAPS-20151155;MAPS-2013R058;MAPS-20140804;AoT-Vol3P196-680;AoT-Vol3P196-1064;MAPS-20100009;MAPS-20100290;MAPS-2…
22735573	Erythrogenys erythrocnemis	Megapomatorhinus erythrocnemis	HeadLength	41	1	MAPS-20131206;MAPS-20090362;MAPS-20131744;MAPS-20080271;MAPS-20090723;MAPS-20120458;MAPS-20090602;MAPS-2013R113;MAPS-20090164;MAPS-20131599;MAPS-20140769;MAPS-20151155;MAPS-20140804;MAPS-20150068;MAPS-2013R114;MAPS-20080001;MAPS-20100290;MAPS-2013R059;MAPS-2013R057;MAPS-20100018;MAPS-20120012;MAPS-20080248;MAPS-20131476;ASIZ-ASIZA0000789;MAPS-20110577;MAPS-20110966;MAPS-20120013;MAPS-20120663;MAP…
22735573	Erythrogenys erythrocnemis	Megapomatorhinus erythrocnemis	TailLength	42	1	MAPS-20141185;MAPS-20090164;MAPS-20131599;AoT-Vol3P196-680;MAPS-20080271;MAPS-20151155;MAPS-2013R057;ASIZ-ASIZA0000937;MAPS-20150076;MAPS-20120012;ASIZ-ASIZA0000115;MAPS-20080248;MAPS-20110577;MAPS-20110966;MAPS-20140769;MAPS-20140804;AoT-Vol3P196-4824;MAPS-20090602;MAPS-20100290;MAPS-20150068;MAPS-20080001;MAPS-20110623;MAPS-20090165;MAPS-20090279;MAPS-20090362;ASIZ-ASIZA0000789;MAPS-20080270;MA…
22735573	Erythrogenys erythrocnemis	Megapomatorhinus erythrocnemis	TarsusLength	49	1	MAPS-20090362;AoT-Vol3P196-680;MAPS-20131744;MAPS-20120458;ASIZ-ASIZA0000937;ASIZ-ASIZA0000719;ASIZ-ASIZA0000789;MAPS-20090602;MAPS-2013R113;ASIZ-ASIZA0000115;MAPS-20150076;MAPS-2013R059;MAPS-2013R114;MAPS-20100018;MAPS-20120012;MAPS-20090164;AoT-Vol3P196-2359;MAPS-20110966;MAPS-20140769;MAPS-20080039;MAPS-20100100;MAPS-20131206;MAPS-20140804;MAPS-20080249;MAPS-20141185;AoT-Vol3P196-1064;MAPS-200…
22735573	Erythrogenys erythrocnemis	Megapomatorhinus erythrocnemis	WingLength	46	1	MAPS-20080001;MAPS-20080038;MAPS-20080039;MAPS-20080248;MAPS-20080249;MAPS-20080270;MAPS-20080271;MAPS-20090164;MAPS-20090165;MAPS-20090279;MAPS-20090362;MAPS-20090602;MAPS-20090723;MAPS-20100009;MAPS-20100018;MAPS-20100100;MAPS-20100290;MAPS-20110577;MAPS-20110623;MAPS-20110966;MAPS-20120012;MAPS-20120013;MAPS-20120458;MAPS-20120663;MAPS-20131206;MAPS-20131476;MAPS-20131599;MAPS-20131744;MAPS-20…
22735573	Erythrogenys erythrocnemis	Megapomatorhinus erythrocnemis	ClutchSize	NA	2	AoT-Vol3P196
22735573	Erythrogenys erythrocnemis	Megapomatorhinus erythrocnemis	IncuPeriod	NA	NA	NA
22735573	Erythrogenys erythrocnemis	Megapomatorhinus erythrocnemis	EggLength	NA	3	AoT-Vol3P196
22735573	Erythrogenys erythrocnemis	Megapomatorhinus erythrocnemis	EggWidth	NA	3	AoT-Vol3P196
22716624	Schoeniparus brunneus	Schoeniparus brunneus	BodyLength	3	1	ASIZ-ASIZA0001152;ASIZ-ASIZA0001670;ASIZ-ASIZA0001669
22716624	Schoeniparus brunneus	Schoeniparus brunneus	BodyMass	706	1	AoT-Vol3P236-5754;MAPS-20120749;MAPS-20090716;AoT-Vol3P236-1121;MAPS-20140820;MAPS-2013R032;MAPS-20080198;MAPS-20080371;MAPS-20131780;MAPS-20140819;MAPS-20100093;MAPS-20131710;MAPS-20141256;MAPS-20141189;MAPS-20158116;AoT-Vol3P236-1075;MAPS-20100092;MAPS-20100337;MAPS-20120744;MAPS-20131709;MAPS-20150040;MAPS-20158078;MAPS-2013R052;MAPS-20100484;MAPS-20110082;AoT-Vol3P236-1266;MAPS-20080237;MAPS-…
22716624	Schoeniparus brunneus	Schoeniparus brunneus	HeadLength	602	1	MAPS-20140820;MAPS-20140819;MAPS-20100093;MAPS-20100092;MAPS-20120749;MAPS-20090727;MAPS-20090606;MAPS-20110961;MAPS-20100422;MAPS-2013R298;MAPS-20090117;MAPS-20080193;MAPS-20110563;MAPS-20080211;MAPS-20100355;MAPS-20131657;MAPS-20131710;MAPS-20131655;MAPS-20158101;MAPS-20080244;MAPS-20100406;MAPS-2013R243;MAPS-20080242;MAPS-20090450;MAPS-20120557;MAPS-20110336;MAPS-20110858;MAPS-20150021;MAPS-20…
22716624	Schoeniparus brunneus	Schoeniparus brunneus	TailLength	613	1	MAPS-20141296;MAPS-20090606;MAPS-20090739;MAPS-20080244;MAPS-20140828;MAPS-20080242;MAPS-20080247;MAPS-2013R243;MAPS-20110791;MAPS-20150040;MAPS-20131709;MAPS-20080110;MAPS-20090753;MAPS-20110516;MAPS-20120609;MAPS-20100021;MAPS-20080279;MAPS-20090260;MAPS-20090276;MAPS-20090419;MAPS-20090450;MAPS-20110630;MAPS-20131751;MAPS-20140817;MAPS-20100482;ASIZ-ASIZA0001669;MAPS-20090480;MAPS-20100406;MAP…
22716624	Schoeniparus brunneus	Schoeniparus brunneus	TarsusLength	628	1	MAPS-20110961;MAPS-20140817;MAPS-20100422;MAPS-20158001;MAPS-20120749;MAPS-20150013;ASIZ-ASIZA0001669;MAPS-20110375;MAPS-20131735;MAPS-20090765;MAPS-20100242;MAPS-20120744;MAPS-20140818;MAPS-20158004;MAPS-20080006;MAPS-20090567;MAPS-20100274;MAPS-20141128;MAPS-20090031;MAPS-20100015;MAPS-20090488;MAPS-20100041;MAPS-20158164;MAPS-20090277;MAPS-20100247;MAPS-20110546;MAPS-20080474;MAPS-20090245;MAP…
22716624	Schoeniparus brunneus	Schoeniparus brunneus	WingLength	673	1	MAPS-20080006;MAPS-20080012;MAPS-20080029;MAPS-20080030;MAPS-20080034;MAPS-20080041;MAPS-20080042;MAPS-20080048;MAPS-20080050;MAPS-20080055;MAPS-20080056;MAPS-20080086;MAPS-20080087;MAPS-20080088;MAPS-20080089;MAPS-20080090;MAPS-20080092;MAPS-20080109;MAPS-20080110;MAPS-20080123;MAPS-20080124;MAPS-20080128;MAPS-20080134;MAPS-20080135;MAPS-20080136;MAPS-20080137;MAPS-20080141;MAPS-20080147;MAPS-20…
22716624	Schoeniparus brunneus	Schoeniparus brunneus	ClutchSize	NA	2	AoT-Vol3P236
22716624	Schoeniparus brunneus	Schoeniparus brunneus	IncuPeriod	NA	NA	NA
22716624	Schoeniparus brunneus	Schoeniparus brunneus	EggLength	8	3	AoT-Vol3P236
22716624	Schoeniparus brunneus	Schoeniparus brunneus	EggWidth	8	3	AoT-Vol3P236
22716644	Alcippe morrisonia	Alcippe morrisonia	BodyLength	10	1	ASIZ-ASIZA0000736;ASIZ-ASIZA0000838;ASIZ-ASIZA0000739;ASIZ-ASIZA0000717;ASIZ-ASIZA0000740;ASIZ-ASIZA0000757;ASIZ-ASIZA0000701;ASIZ-ASIZA0000702;ASIZ-ASIZA0000079;ASIZ-ASIZA0000700
22716644	Alcippe morrisonia	Alcippe morrisonia	BodyMass	1276	1	MAPS-20120705;MAPS-20110240;MAPS-20140398;MAPS-20080158;MAPS-20100090;MAPS-20110331;MAPS-20131512;MAPS-20131669;MAPS-20150009;MAPS-20150149;AoT-Vol3P241-0098;AoT-Vol3P241-0105;AoT-Vol3P241-0115;MAPS-20080067;MAPS-20110055;MAPS-20110268;AoT-Vol3P241-0798;AoT-Vol3P241-0070;AoT-Vol3P241-0101;AoT-Vol3P241-0676;MAPS-20080065;MAPS-20080294;MAPS-20090204;MAPS-20090205;MAPS-20090207;MAPS-20090658;MAPS-20…
22716644	Alcippe morrisonia	Alcippe morrisonia	HeadLength	1113	1	MAPS-20080118;MAPS-20090300;MAPS-20090542;MAPS-20150027;ASIZ-ASIZA0000700;MAPS-20110751;MAPS-20110241;MAPS-20090003;MAPS-20110240;MAPS-20110294;MAPS-20131518;MAPS-20110370;MAPS-20120552;MAPS-20140915;MAPS-20150105;MAPS-20150109;MAPS-20158195;MAPS-20110551;MAPS-20110949;MAPS-20120503;MAPS-20100287;MAPS-20110302;MAPS-20140536;MAPS-20151068;MAPS-20151145;MAPS-20090560;MAPS-20100054;MAPS-20150069;MAP…
22716644	Alcippe morrisonia	Alcippe morrisonia	TailLength	1127	1	MAPS-20080083;MAPS-20080127;MAPS-20131787;MAPS-20080330;MAPS-20090310;MAPS-20080379;MAPS-20090774;MAPS-20120645;MAPS-20131353;MAPS-20140377;MAPS-2013R204;MAPS-20090187;MAPS-20120493;MAPS-20131782;MAPS-20150092;MAPS-20080387;MAPS-20090270;MAPS-20090435;MAPS-20110217;MAPS-20110354;MAPS-20110751;MAPS-20120501;MAPS-20120513;MAPS-20120514;MAPS-20120639;MAPS-20131668;MAPS-20131723;MAPS-20150121;MAPS-20…
22716644	Alcippe morrisonia	Alcippe morrisonia	TarsusLength	1175	1	MAPS-20131455;ASIZ-ASIZA0000717;MAPS-20131585;MAPS-20090248;MAPS-20141157;MAPS-20158012;MAPS-20158138;MAPS-20090150;MAPS-20100450;MAPS-20110874;MAPS-20141114;ASIZ-ASIZA0000701;MAPS-20131513;MAPS-20131782;MAPS-20080387;MAPS-20100081;MAPS-20110267;MAPS-20120670;MAPS-20090390;MAPS-20120585;MAPS-20140445;MAPS-20141227;MAPS-20150123;MAPS-2013R015;ASIZ-ASIZA0000838;MAPS-20090204;MAPS-20110362;MAPS-2011…
22716644	Alcippe morrisonia	Alcippe morrisonia	WingLength	1263	1	MAPS-20080004;MAPS-20080008;MAPS-20080009;MAPS-20080015;MAPS-20080016;MAPS-20080018;MAPS-20080020;MAPS-20080021;MAPS-20080022;MAPS-20080023;MAPS-20080024;MAPS-20080025;MAPS-20080026;MAPS-20080027;MAPS-20080033;MAPS-20080044;MAPS-20080047;MAPS-20080057;MAPS-20080060;MAPS-20080064;MAPS-20080065;MAPS-20080067;MAPS-20080068;MAPS-20080069;MAPS-20080077;MAPS-20080080;MAPS-20080081;MAPS-20080083;MAPS-20…
22716644	Alcippe morrisonia	Alcippe morrisonia	ClutchSize	NA	2	AoT-Vol3P242
22716644	Alcippe morrisonia	Alcippe morrisonia	IncuPeriod	NA	2	HBW
22716644	Alcippe morrisonia	Alcippe morrisonia	EggLength	3	1	AoT-Vol3P242
22716644	Alcippe morrisonia	Alcippe morrisonia	EggWidth	3	1	AoT-Vol3P242
22734473	Garrulax taewanus	Garrulax taewanus	BodyLength	6	1	ASIZ-ASIZA0001673;ASIZ-ASIZA0001674;ASIZ-ASIZA0001676;ASIZ-ASIZA0001033;ASIZ-ASIZA0001675;ASIZ-ASIZA0000118
22734473	Garrulax taewanus	Garrulax taewanus	BodyMass	7	1	ASIZ-ASIZA0000118;AoT-Vol3P217-2475;AoT-Vol3P217-0696;ASIZ-ASIZA0001033;MAPS-20120459;AoT-Vol3P217-3229;AoT-Vol3P217-5973
22734473	Garrulax taewanus	Garrulax taewanus	HeadLength	9	1	ASIZ-ASIZA0001674;ASIZ-ASIZA0001673;ASIZ-ASIZA0000333;MAPS-20120459;ASIZ-ASIZA0001676;ASIZ-ASIZA0001672;ASIZ-ASIZA0001033;ASIZ-ASIZA0001675;ASIZ-ASIZA0000118
22734473	Garrulax taewanus	Garrulax taewanus	TailLength	13	1	ASIZ-ASIZA0001674;ASIZ-ASIZA0001673;ASIZ-ASIZA0001676;ASIZ-ASIZA0000118;AoT-Vol3P217-1002;ASIZ-ASIZA0000333;MAPS-20120459;ASIZ-ASIZA0001033;AoT-Vol3P217-2475;AoT-Vol3P217-3229;AoT-Vol3P217-5973;ASIZ-ASIZA0001675;AoT-Vol3P217-0696
22734473	Garrulax taewanus	Garrulax taewanus	TarsusLength	13	1	ASIZ-ASIZA0000118;AoT-Vol3P217-3229;AoT-Vol3P217-1002;AoT-Vol3P217-5973;AoT-Vol3P217-2475;ASIZ-ASIZA0001033;ASIZ-ASIZA0001672;AoT-Vol3P217-0696;MAPS-20120459;ASIZ-ASIZA0001675;ASIZ-ASIZA0001673;ASIZ-ASIZA0001674;ASIZ-ASIZA0001676
22734473	Garrulax taewanus	Garrulax taewanus	WingLength	14	1	MAPS-20120459;ASIZ-ASIZA0001676;ASIZ-ASIZA0001673;ASIZ-ASIZA0000333;AoT-Vol3P217-2475;ASIZ-ASIZA0001672;AoT-Vol3P217-1002;AoT-Vol3P217-3229;ASIZ-ASIZA0001674;ASIZ-ASIZA0001675;ASIZ-ASIZA0000118;AoT-Vol3P217-5973;ASIZ-ASIZA0001033;AoT-Vol3P217-0696
22734473	Garrulax taewanus	Garrulax taewanus	ClutchSize	NA	2	AoT-Vol3P217
22734473	Garrulax taewanus	Garrulax taewanus	IncuPeriod	NA	3	HBW
22734473	Garrulax taewanus	Garrulax taewanus	EggLength	21	3	AoT-Vol3P217
22734473	Garrulax taewanus	Garrulax taewanus	EggWidth	21	3	AoT-Vol3P217
22734443	Garrulax ruficeps	Ianthocincla ruficeps	BodyLength	NA	2	HBW
22734443	Garrulax ruficeps	Ianthocincla ruficeps	BodyMass	2	1	MAPS-20140475;AoT-Vol3P210-2370
22734443	Garrulax ruficeps	Ianthocincla ruficeps	HeadLength	1	1	MAPS-20140475
22734443	Garrulax ruficeps	Ianthocincla ruficeps	TailLength	3	1	AoT-Vol3P210-1038;MAPS-20140475;AoT-Vol3P210-2370
22734443	Garrulax ruficeps	Ianthocincla ruficeps	TarsusLength	3	1	MAPS-20140475;AoT-Vol3P210-1038;AoT-Vol3P210-2370
22734443	Garrulax ruficeps	Ianthocincla ruficeps	WingLength	3	1	MAPS-20140475;AoT-Vol3P210-1038;AoT-Vol3P210-2370
22734443	Garrulax ruficeps	Ianthocincla ruficeps	ClutchSize	NA	NA	NA
22734443	Garrulax ruficeps	Ianthocincla ruficeps	IncuPeriod	NA	NA	NA
22734443	Garrulax ruficeps	Ianthocincla ruficeps	EggLength	NA	NA	NA
22734443	Garrulax ruficeps	Ianthocincla ruficeps	EggWidth	NA	NA	NA
22735107	Garrulax poecilorhynchus	Ianthocincla poecilorhyncha	BodyLength	1	1	ASIZ-ASIZA0001379
22735107	Garrulax poecilorhynchus	Ianthocincla poecilorhyncha	BodyMass	14	1	ASIZ-ASIZA0001379;MAPS-20110282;AoT-Vol3P213-1044;AoT-Vol3P213-1402;AoT-Vol3P213-7169;AoT-Vol3P213-346;AoT-Vol3P213-4552;MAPS-20151043;MAPS-20090499;AoT-Vol3P213-1048;MAPS-20120690;AoT-Vol3P213-2356;AoT-Vol3P213-2355;AoT-Vol3P213-3147
22735107	Garrulax poecilorhynchus	Ianthocincla poecilorhyncha	HeadLength	5	1	MAPS-20110282;ASIZ-ASIZA0001379;MAPS-20120690;MAPS-20151043;MAPS-20090499
22735107	Garrulax poecilorhynchus	Ianthocincla poecilorhyncha	TailLength	13	1	ASIZ-ASIZA0001379;AoT-Vol3P213-7169;AoT-Vol3P213-1402;AoT-Vol3P213-1044;MAPS-20151043;AoT-Vol3P213-2356;AoT-Vol3P213-4552;MAPS-20090499;AoT-Vol3P213-1048;MAPS-20120690;AoT-Vol3P213-3147;AoT-Vol3P213-346;AoT-Vol3P213-2355
22735107	Garrulax poecilorhynchus	Ianthocincla poecilorhyncha	TarsusLength	14	1	AoT-Vol3P213-1044;MAPS-20110282;ASIZ-ASIZA0001379;AoT-Vol3P213-7169;AoT-Vol3P213-4552;AoT-Vol3P213-1402;AoT-Vol3P213-3147;AoT-Vol3P213-346;MAPS-20151043;AoT-Vol3P213-1048;AoT-Vol3P213-2355;MAPS-20120690;MAPS-20090499;AoT-Vol3P213-2356
22735107	Garrulax poecilorhynchus	Ianthocincla poecilorhyncha	WingLength	14	1	MAPS-20090499;MAPS-20110282;MAPS-20120690;AoT-Vol3P213-1044;ASIZ-ASIZA0001379;AoT-Vol3P213-1402;AoT-Vol3P213-4552;AoT-Vol3P213-7169;AoT-Vol3P213-1048;AoT-Vol3P213-2356;AoT-Vol3P213-2355;AoT-Vol3P213-346;AoT-Vol3P213-3147;MAPS-20151043
22735107	Garrulax poecilorhynchus	Ianthocincla poecilorhyncha	ClutchSize	NA	2	AoT-Vol3P214
22735107	Garrulax poecilorhynchus	Ianthocincla poecilorhyncha	IncuPeriod	NA	NA	NA
22735107	Garrulax poecilorhynchus	Ianthocincla poecilorhyncha	EggLength	3	3	AoT-Vol3P214
22735107	Garrulax poecilorhynchus	Ianthocincla poecilorhyncha	EggWidth	3	3	AoT-Vol3P214
22715750	Trochalopteron morrisonianum	Trochalopteron morrisonianum	BodyLength	1	1	ASIZ-ASIZA0000770
22715750	Trochalopteron morrisonianum	Trochalopteron morrisonianum	BodyMass	79	1	ASIZ-ASIZA0000770;MAPS-20150639;MAPS-20150668;MAPS-20140323;MAPS-20150581;MAPS-20150672;MAPS-20120271;MAPS-20150884;MAPS-20131148;AoT-Vol3P220-1920;MAPS-20120272;MAPS-20120302;MAPS-20150697;MAPS-20150704;MAPS-20150876;MAPS-20120320;MAPS-20120235;MAPS-20110181;MAPS-20120213;MAPS-20140028;MAPS-20120303;MAPS-20140031;MAPS-20140122;AoT-Vol3P220-4831;MAPS-20150664;MAPS-20140272;MAPS-20131173;MAPS-2014…
22715750	Trochalopteron morrisonianum	Trochalopteron morrisonianum	HeadLength	60	1	ASIZ-ASIZA0002019;ASIZ-ASIZA0000770;MAPS-20140029;MAPS-20120213;MAPS-20150876;MAPS-20140033;MAPS-20140304;MAPS-20131173;MAPS-20140028;MAPS-20120212;MAPS-20120271;MAPS-20140277;MAPS-20120272;MAPS-20120235;MAPS-20131141;MAPS-20140229;MAPS-20150639;MAPS-20150664;MAPS-20120321;MAPS-20120215;MAPS-20140172;MAPS-20150704;MAPS-20120302;MAPS-20140272;MAPS-20140031;MAPS-20140322;MAPS-20140099;MAPS-20120214…
22715750	Trochalopteron morrisonianum	Trochalopteron morrisonianum	TailLength	67	1	MAPS-20150639;MAPS-20140175;MAPS-20120213;MAPS-20140170;MAPS-20120212;MAPS-20120271;MAPS-20150581;MAPS-20131173;MAPS-20150668;MAPS-20120235;MAPS-20150653;MAPS-20150672;MAPS-20150704;MAPS-20120302;MAPS-20131081;MAPS-20140031;MAPS-20150664;MAPS-20150876;MAPS-20140044;MAPS-20140027;MAPS-20131148;MAPS-20140029;MAPS-20140326;MAPS-20131019;MAPS-20120272;MAPS-20140321;MAPS-20120304;MAPS-20140098;MAPS-20…
22715750	Trochalopteron morrisonianum	Trochalopteron morrisonianum	TarsusLength	69	1	MAPS-20150715;MAPS-20150639;ASIZ-ASIZA0002019;MAPS-20140033;MAPS-20120302;ASIZ-ASIZA0000770;MAPS-20120272;AoT-Vol3P220-0980;MAPS-20120214;MAPS-20131141;MAPS-20120321;MAPS-20140028;MAPS-20150664;MAPS-20140277;MAPS-20120271;MAPS-20131173;AoT-Vol3P220-1920;AoT-Vol3P220-4427;MAPS-20120215;MAPS-20150581;MAPS-20150565;MAPS-20150576;MAPS-20131047;MAPS-20120213;MAPS-20131064;MAPS-20140122;MAPS-20140326;A…
22715750	Trochalopteron morrisonianum	Trochalopteron morrisonianum	WingLength	75	1	ASIZ-ASIZA0002019;ASIZ-ASIZA0000770;AoT-Vol3P220-0981;AoT-Vol3P220-4427;AoT-Vol3P220-1920;AoT-Vol3P220-1994;AoT-Vol3P220-0980;AoT-Vol3P220-5715;AoT-Vol3P220-2028;AoT-Vol3P220-4831;MAPS-20110181;MAPS-20120212;MAPS-20120213;MAPS-20120214;MAPS-20120215;MAPS-20120234;MAPS-20120235;MAPS-20120271;MAPS-20120272;MAPS-20120279;MAPS-20120302;MAPS-20120303;MAPS-20120304;MAPS-20120320;MAPS-20120341;MAPS-2013…
22715750	Trochalopteron morrisonianum	Trochalopteron morrisonianum	ClutchSize	NA	3	AoT-Vol3P220
22715750	Trochalopteron morrisonianum	Trochalopteron morrisonianum	IncuPeriod	NA	NA	NA
22715750	Trochalopteron morrisonianum	Trochalopteron morrisonianum	EggLength	NA	3	AoT-Vol3P220
22715750	Trochalopteron morrisonianum	Trochalopteron morrisonianum	EggWidth	NA	3	AoT-Vol3P220
22716711	Heterophasia auricularis	Heterophasia auricularis	BodyLength	2	1	ASIZ-ASIZA0000683;ASIZ-ASIZA0002109
22716711	Heterophasia auricularis	Heterophasia auricularis	BodyMass	64	1	AoT-Vol3P244-0039;AoT-Vol3P244-7178;MAPS-20131301;AoT-Vol3P244-1308;MAPS-20150431;MAPS-20150337;MAPS-20131190;MAPS-20140406;AoT-Vol3P244-1288;MAPS-20150252;MAPS-20131245;MAPS-20131246;MAPS-20131392;MAPS-20110279;MAPS-20131339;MAPS-20131502;MAPS-20110707;MAPS-20131393;MAPS-20150282;MAPS-20150184;MAPS-20150432;MAPS-20131377;MAPS-20131395;MAPS-20120093;MAPS-20120130;MAPS-20140429;MAPS-20150177;MAPS-…
22716711	Heterophasia auricularis	Heterophasia auricularis	HeadLength	46	1	MAPS-20120130;MAPS-20131393;MAPS-20120079;MAPS-20140612;MAPS-20110279;MAPS-20131392;MAPS-20131395;MAPS-20110707;MAPS-20131190;MAPS-20150431;MAPS-20150274;MAPS-20150337;MAPS-20131501;MAPS-20150184;MAPS-20131264;MAPS-20131394;MAPS-20150282;MAPS-20110671;ASIZ-ASIZA0000683;MAPS-20120093;MAPS-20131265;MAPS-20131502;MAPS-20131376;MAPS-20131377;ASIZ-ASIZA0000642;MAPS-20120160;ASIZ-ASIZA0002109;MAPS-2010…
22716711	Heterophasia auricularis	Heterophasia auricularis	TailLength	68	1	ASIZ-ASIZA0002109;MAPS-20150431;MAPS-20140516;ASIZ-ASIZA0000642;MAPS-20110279;MAPS-20140406;MAPS-20140429;MAPS-20150252;MAPS-20131502;MAPS-20131395;ASIZ-ASIZA0000683;MAPS-20100127;MAPS-20131301;MAPS-20131377;MAPS-20150274;MAPS-20150432;MAPS-20110707;MAPS-20120130;MAPS-20140402;MAPS-20150282;MAPS-20131376;MAPS-20131393;MAPS-20110671;MAPS-20131246;MAPS-20131339;MAPS-20131392;MAPS-20131501;MAPS-2014…
22716711	Heterophasia auricularis	Heterophasia auricularis	TarsusLength	59	1	MAPS-20131501;ASIZ-ASIZA0002109;MAPS-20131393;MAPS-20131392;MAPS-20131264;MAPS-20150296;MAPS-20150431;MAPS-20150252;MAPS-20131394;MAPS-20110279;MAPS-20131265;MAPS-20131502;MAPS-20150337;MAPS-20140429;AoT-Vol3P244-1288;MAPS-20100127;MAPS-20131395;ASIZ-ASIZA0000683;AoT-Vol3P244-1308;MAPS-20140612;MAPS-20110707;AoT-Vol3P244-0039;MAPS-20131377;MAPS-20110280;MAPS-20110671;MAPS-20120130;MAPS-20120160;M…
22716711	Heterophasia auricularis	Heterophasia auricularis	WingLength	59	1	MAPS-20100127;MAPS-20110279;MAPS-20110280;MAPS-20110430;MAPS-20110671;MAPS-20110707;MAPS-20120078;MAPS-20120079;MAPS-20120080;MAPS-20120093;MAPS-20120130;MAPS-20131188;MAPS-20131189;MAPS-20131190;MAPS-20131208;MAPS-20131245;MAPS-20131246;MAPS-20131264;MAPS-20131265;MAPS-20131301;MAPS-20131302;MAPS-20131303;MAPS-20131339;MAPS-20131392;MAPS-20131395;MAPS-20131501;MAPS-20131502;ASIZ-ASIZA0002109;AoT…
22716711	Heterophasia auricularis	Heterophasia auricularis	ClutchSize	NA	NA	NA
22716711	Heterophasia auricularis	Heterophasia auricularis	IncuPeriod	NA	NA	NA
22716711	Heterophasia auricularis	Heterophasia auricularis	EggLength	NA	NA	NA
22716711	Heterophasia auricularis	Heterophasia auricularis	EggWidth	NA	NA	NA
22715775	Liocichla steerii	Liocichla steerii	BodyLength	10	1	ASIZ-ASIZA0000980;ASIZ-ASIZA0000847;ASIZ-ASIZA0000621;ASIZ-ASIZA0002018;ASIZ-ASIZA0000726;ASIZ-ASIZA0000725;ASIZ-ASIZA0001636;ASIZ-ASIZA0000292;ASIZ-ASIZA0000114;ASIZ-ASIZA0000790
22715775	Liocichla steerii	Liocichla steerii	BodyMass	335	1	MAPS-20150779;ASIZ-ASIZA0000114;ASIZ-ASIZA0000980;AoT-Vol3P224-0834;MAPS-20140657;MAPS-20150778;MAPS-20110812;AoT-Vol3P224-1181;MAPS-20110165;MAPS-20150312;MAPS-20150430;MAPS-20110732;MAPS-20120176;MAPS-20140597;MAPS-20150447;AoT-Vol3P224-0831;MAPS-20100426;MAPS-20110501;MAPS-20110697;MAPS-20110821;MAPS-20140379;MAPS-20140421;MAPS-20140449;MAPS-20140598;MAPS-20140602;MAPS-20140608;MAPS-20150321;M…
22715775	Liocichla steerii	Liocichla steerii	HeadLength	242	1	MAPS-20140496;MAPS-20100075;MAPS-20110782;MAPS-20090440;MAPS-20150447;MAPS-20110177;MAPS-20140449;ASIZ-ASIZA0000114;MAPS-20100058;MAPS-20150312;MAPS-20120126;MAPS-20140663;MAPS-20110270;MAPS-20110701;MAPS-20140452;MAPS-20140634;MAPS-20120087;MAPS-20131244;MAPS-20131274;MAPS-20120174;MAPS-20131231;MAPS-20150389;MAPS-20090107;MAPS-20110778;MAPS-20120108;MAPS-20090110;MAPS-20120129;MAPS-20120168;MAP…
22715775	Liocichla steerii	Liocichla steerii	TailLength	306	1	MAPS-20110708;MAPS-20140605;MAPS-20090439;MAPS-20131497;MAPS-20090495;MAPS-20110148;MAPS-20120170;MAPS-20140361;MAPS-20090102;MAPS-20110149;MAPS-20110813;MAPS-20120126;MAPS-20131244;MAPS-20140660;MAPS-20150272;MAPS-20150779;MAPS-20120168;MAPS-20150457;ASIZ-ASIZA0002018;MAPS-20110470;MAPS-20120176;MAPS-20140490;MAPS-20140514;MAPS-20140517;MAPS-20140604;MAPS-20140611;MAPS-20140626;MAPS-20140630;MAP…
22715775	Liocichla steerii	Liocichla steerii	TarsusLength	261	1	ASIZ-ASIZA0000621;MAPS-20100058;ASIZ-ASIZA0000726;ASIZ-ASIZA0000725;MAPS-20120176;MAPS-20131500;ASIZ-ASIZA0000847;MAPS-20131274;MAPS-20120174;ASIZ-ASIZA0000292;MAPS-20120108;MAPS-20090440;MAPS-20100172;MAPS-20140380;MAPS-20140449;MAPS-20140492;MAPS-20140837;MAPS-20140608;MAPS-20120177;MAPS-20110270;MAPS-20140486;MAPS-20150389;AoT-Vol3P224-0834;MAPS-20120170;MAPS-20131224;MAPS-20131231;MAPS-201404…
22715775	Liocichla steerii	Liocichla steerii	WingLength	338	1	MAPS-20090102;MAPS-20090103;MAPS-20090104;MAPS-20090106;MAPS-20090107;MAPS-20090108;MAPS-20090110;MAPS-20090111;MAPS-20090113;MAPS-20090254;MAPS-20090439;MAPS-20090440;MAPS-20090495;ASIZ-ASIZA0000790;ASIZ-ASIZA0000846;ASIZ-ASIZA0000726;ASIZ-ASIZA0002018;AoT-Vol3P224-1707;ASIZ-ASIZA0000980;MAPS-20100057;MAPS-20100058;MAPS-20100059;MAPS-20100060;ASIZ-ASIZA0000621;MAPS-20100061;MAPS-20100062;MAPS-20…
22715775	Liocichla steerii	Liocichla steerii	ClutchSize	NA	2	AoT-Vol3P226
22715775	Liocichla steerii	Liocichla steerii	IncuPeriod	NA	3	HBW
22715775	Liocichla steerii	Liocichla steerii	EggLength	6	3	AoT-Vol3P226
22715775	Liocichla steerii	Liocichla steerii	EggWidth	6	3	AoT-Vol3P226
22716572	Sibia morrisoniana	Actinodura morrisoniana	BodyLength	NA	2	HBW
22716572	Sibia morrisoniana	Actinodura morrisoniana	BodyMass	52	1	AoT-Vol3P229-0084;AoT-Vol3P229-0085;AoT-Vol3P229-0090;AoT-Vol3P229-0087;MAPS-20120340;MAPS-20110779;MAPS-20140613;MAPS-20150405;MAPS-20150269;AoT-Vol3P229-1099;MAPS-20140056;MAPS-20131109;AoT-Vol3P229-1114;MAPS-20150268;MAPS-20110820;MAPS-20110780;MAPS-20120269;MAPS-20131335;MAPS-20140228;MAPS-20150267;MAPS-20150419;MAPS-20150402;MAPS-20150330;MAPS-20150329;MAPS-20150403;MAPS-20131108;MAPS-201502…
22716572	Sibia morrisoniana	Actinodura morrisoniana	HeadLength	36	1	MAPS-20120340;MAPS-20140228;MAPS-20150267;MAPS-20150269;MAPS-20150405;MAPS-20120269;MAPS-20150265;MAPS-20110672;MAPS-20140425;MAPS-20150268;MAPS-20110817;MAPS-20131109;MAPS-20140056;MAPS-20140422;MAPS-20110281;MAPS-20110820;MAPS-20131335;MAPS-20140613;MAPS-20120270;MAPS-20131108;MAPS-20150264;MAPS-20150402;MAPS-20140572;MAPS-20150266;MAPS-20131375;MAPS-20110278;MAPS-20110818;MAPS-20131012;MAPS-20…
22716572	Sibia morrisoniana	Actinodura morrisoniana	TailLength	44	1	MAPS-20140228;MAPS-20150403;MAPS-20120269;MAPS-20140057;MAPS-20140425;MAPS-20131108;MAPS-20131375;MAPS-20150268;MAPS-20150269;AoT-Vol3P229-0087;MAPS-20110278;MAPS-20120340;MAPS-20140424;AoT-Vol3P229-4803;MAPS-20140455;AoT-Vol3P229-0085;AoT-Vol3P229-0084;AoT-Vol3P229-1114;MAPS-20131012;MAPS-20131335;MAPS-20140056;MAPS-20150265;MAPS-20110779;MAPS-20140572;MAPS-20150267;AoT-Vol3P229-1099;MAPS-201502…
22716572	Sibia morrisoniana	Actinodura morrisoniana	TarsusLength	45	1	MAPS-20150405;MAPS-20140056;MAPS-20140613;MAPS-20140422;MAPS-20110278;MAPS-20120340;MAPS-20110817;MAPS-20140425;MAPS-20110820;MAPS-20131335;MAPS-20140228;MAPS-20150266;MAPS-20150402;MAPS-20131109;MAPS-20140057;MAPS-20120269;MAPS-20131108;MAPS-20150264;AoT-Vol3P229-4803;MAPS-20150268;MAPS-20150403;MAPS-20140126;AoT-Vol3P229-0085;MAPS-20140424;MAPS-20150269;MAPS-20131012;AoT-Vol3P229-1098;MAPS-2014…
22716572	Sibia morrisoniana	Actinodura morrisoniana	WingLength	50	1	MAPS-20110278;MAPS-20110281;MAPS-20110672;MAPS-20110779;MAPS-20110780;MAPS-20110781;MAPS-20110816;MAPS-20110817;MAPS-20110820;AoT-Vol3P229-0087;AoT-Vol3P229-4803;AoT-Vol3P229-4814;AoT-Vol3P229-0084;AoT-Vol3P229-1099;AoT-Vol3P229-1114;AoT-Vol3P229-0090;AoT-Vol3P229-1098;AoT-Vol3P229-0085;MAPS-20120269;MAPS-20120270;MAPS-20120340;MAPS-20131011;MAPS-20131012;MAPS-20131108;MAPS-20131335;MAPS-20131375…
22716572	Sibia morrisoniana	Actinodura morrisoniana	ClutchSize	NA	NA	NA
22716572	Sibia morrisoniana	Actinodura morrisoniana	IncuPeriod	NA	NA	NA
22716572	Sibia morrisoniana	Actinodura morrisoniana	EggLength	NA	NA	NA
22716572	Sibia morrisoniana	Actinodura morrisoniana	EggWidth	NA	NA	NA
22709223	Muscicapa ferruginea	Muscicapa ferruginea	BodyLength	NA	2	HBW
22709223	Muscicapa ferruginea	Muscicapa ferruginea	BodyMass	21	1	MAPS-20110685;MAPS-20140203;MAPS-20140522;MAPS-20150474;MAPS-2013B050;MAPS-20131256;MAPS-20150492;MAPS-20150445;MAPS-20150584;MAPS-20110765;MAPS-20131232;MAPS-20140197;MAPS-20140199;MAPS-20150456;MAPS-20150475;MAPS-20150585;MAPS-20140196;MAPS-20120148;MAPS-20140191;MAPS-20120152;MAPS-20150421
22709223	Muscicapa ferruginea	Muscicapa ferruginea	HeadLength	16	1	MAPS-20110595;MAPS-20140203;MAPS-20131256;MAPS-20150584;MAPS-20140522;MAPS-20120148;MAPS-20140191;MAPS-20140197;MAPS-20110685;MAPS-20131232;MAPS-2013B050;MAPS-20120152;MAPS-20150585;MAPS-20140196;MAPS-20140199;MAPS-20150445
22709223	Muscicapa ferruginea	Muscicapa ferruginea	TailLength	29	1	AoT-Vol3P444-1203;AoT-Vol3P444-1202;AoT-Vol3P444-1024;AoT-Vol3P444-2029;AoT-Vol3P444-6942;MAPS-20140197;MAPS-20140203;MAPS-2013B050;MAPS-20140522;AoT-Vol3P444-1205;MAPS-20140199;MAPS-20150584;AoT-Vol3P444-2036;MAPS-20140190;MAPS-20150421;MAPS-20150445;MAPS-20110685;MAPS-20120148;MAPS-20131232;MAPS-20140191;MAPS-20150456;MAPS-20150474;AoT-Vol3P444-1365;MAPS-20150475;MAPS-20110765;MAPS-20150492;MAP…
22709223	Muscicapa ferruginea	Muscicapa ferruginea	TarsusLength	24	1	MAPS-20110595;MAPS-20150584;MAPS-20110685;MAPS-20140203;MAPS-20140522;MAPS-20150445;MAPS-20120152;MAPS-20120148;MAPS-20150585;MAPS-20140196;MAPS-20140197;MAPS-20131256;MAPS-20140191;MAPS-2013B050;AoT-Vol3P444-1203;AoT-Vol3P444-6942;MAPS-20131232;MAPS-20140199;AoT-Vol3P444-1202;AoT-Vol3P444-1024;AoT-Vol3P444-2029;AoT-Vol3P444-1205;AoT-Vol3P444-1365;AoT-Vol3P444-2036
22709223	Muscicapa ferruginea	Muscicapa ferruginea	WingLength	31	1	AoT-Vol3P444-1024;AoT-Vol3P444-1203;AoT-Vol3P444-2029;AoT-Vol3P444-1205;AoT-Vol3P444-6942;AoT-Vol3P444-2036;AoT-Vol3P444-1202;AoT-Vol3P444-1365;MAPS-20110595;MAPS-20110685;MAPS-20110765;MAPS-20120148;MAPS-20120152;MAPS-20131232;MAPS-20131256;MAPS-2013B050;MAPS-20140190;MAPS-20140191;MAPS-20140196;MAPS-20140197;MAPS-20140199;MAPS-20140203;MAPS-20140522;MAPS-20150421;MAPS-20150445;MAPS-20150456;MAP…
22709223	Muscicapa ferruginea	Muscicapa ferruginea	ClutchSize	NA	3	AoT-Vol3P444
22709223	Muscicapa ferruginea	Muscicapa ferruginea	IncuPeriod	NA	NA	NA
22709223	Muscicapa ferruginea	Muscicapa ferruginea	EggLength	NA	3	AoT-Vol3P444
22709223	Muscicapa ferruginea	Muscicapa ferruginea	EggWidth	NA	3	AoT-Vol3P444
103756772	Niltava vivida	Niltava vivida	BodyLength	3	1	ASIZ-ASIZA0000062;ASIZ-ASIZA0000083;ASIZ-ASIZA0000085
103756772	Niltava vivida	Niltava vivida	BodyMass	13	1	MAPS-20131185;MAPS-20140505;MAPS-20100052;MAPS-20090707;MAPS-20110773;MAPS-20141228;MAPS-20090704;MAPS-20090776;MAPS-20090177;MAPS-20131186;MAPS-20150464;MAPS-20158114;MAPS-20140812
103756772	Niltava vivida	Niltava vivida	HeadLength	15	1	MAPS-20131185;MAPS-20131186;MAPS-20140505;MAPS-20158114;MAPS-20090177;MAPS-20090704;MAPS-20090776;MAPS-20110773;MAPS-20150464;MAPS-20141228;ASIZ-ASIZA0000085;ASIZ-ASIZA0000083;MAPS-20100052;MAPS-20140812;MAPS-20090707
103756772	Niltava vivida	Niltava vivida	TailLength	25	1	MAPS-20090776;AoT-Vol3P463-00178;AoT-Vol3P463-1983;AoT-Vol3P463-1993;MAPS-20090704;AoT-Vol3P463-00256;AoT-Vol3P463-5342;MAPS-20090177;MAPS-20090707;MAPS-20131186;MAPS-20140505;MAPS-20140812;AoT-Vol3P463-1984;AoT-Vol3P463-1958;ASIZ-ASIZA0000062;ASIZ-ASIZA0000083;MAPS-20141228;AoT-Vol3P463-2007;MAPS-20100052;MAPS-20150464;MAPS-20158114;ASIZ-ASIZA0000085;MAPS-20131185;AoT-Vol3P463-1973;AoT-Vol3P463-…
103756772	Niltava vivida	Niltava vivida	TarsusLength	26	1	ASIZ-ASIZA0000083;ASIZ-ASIZA0000085;AoT-Vol3P463-00256;MAPS-20131186;MAPS-20131185;MAPS-20140812;AoT-Vol3P463-1984;AoT-Vol3P463-1973;ASIZ-ASIZA0000062;MAPS-20140505;MAPS-20100052;MAPS-20090177;MAPS-20090707;MAPS-20090776;MAPS-20158114;MAPS-20141228;MAPS-20090704;MAPS-20150464;MAPS-20110773;AoT-Vol3P463-2007;AoT-Vol3P463-5342;AoT-Vol3P463-1958;AoT-Vol3P463-1974;AoT-Vol3P463-00178;AoT-Vol3P463-1983…
103756772	Niltava vivida	Niltava vivida	WingLength	25	1	MAPS-20090177;MAPS-20090704;MAPS-20090707;MAPS-20090776;MAPS-20100052;MAPS-20131185;MAPS-20131186;MAPS-20140505;MAPS-20140812;MAPS-20141228;MAPS-20150464;AoT-Vol3P463-1983;AoT-Vol3P463-00178;AoT-Vol3P463-1984;AoT-Vol3P463-1993;ASIZ-ASIZA0000083;AoT-Vol3P463-00256;AoT-Vol3P463-1958;ASIZ-ASIZA0000062;AoT-Vol3P463-2007;AoT-Vol3P463-5342;AoT-Vol3P463-1974;AoT-Vol3P463-1973;ASIZ-ASIZA0000085;MAPS-2015…
103756772	Niltava vivida	Niltava vivida	ClutchSize	NA	3	AoT-Vol3P464
103756772	Niltava vivida	Niltava vivida	IncuPeriod	NA	NA	NA
103756772	Niltava vivida	Niltava vivida	EggLength	NA	NA	NA
103756772	Niltava vivida	Niltava vivida	EggWidth	NA	NA	NA
103866595	Brachypteryx montana	Brachypteryx montana	BodyLength	NA	2	HBW
103866595	Brachypteryx montana	Brachypteryx montana	BodyMass	30	1	MAPS-20110421;AoT-Vol3P371-1252;AoT-Vol3P371-1265;MAPS-20140614;MAPS-20140341;MAPS-20150709;MAPS-20140521;MAPS-20140342;MAPS-20131114;AoT-Vol3P371-2035;MAPS-20131325;MAPS-20110497;MAPS-20110914;MAPS-20110915;MAPS-20150466;MAPS-20150525;MAPS-20140125;MAPS-20110257;MAPS-20131308;MAPS-20110434;MAPS-20131307;MAPS-20140577;MAPS-20150875;MAPS-20131380;MAPS-20131030;MAPS-20140111;MAPS-20140638;MAPS-2013…
103866595	Brachypteryx montana	Brachypteryx montana	HeadLength	23	1	MAPS-20110421;MAPS-20110914;MAPS-20150525;MAPS-20140111;MAPS-20131307;MAPS-20150709;MAPS-20140341;MAPS-20131114;MAPS-20131030;MAPS-20140521;MAPS-20110696;MAPS-20110915;MAPS-20120352;MAPS-20150875;MAPS-20110658;MAPS-20140125;MAPS-20131380;MAPS-20131165;MAPS-20131325;MAPS-20110257;MAPS-20140342;MAPS-20131308;MAPS-20140638
103866595	Brachypteryx montana	Brachypteryx montana	TailLength	32	1	MAPS-20110915;AoT-Vol3P371-w329;MAPS-20140521;MAPS-20140125;MAPS-20110421;MAPS-20131165;MAPS-20140614;MAPS-20131307;MAPS-20150466;AoT-Vol3P371-1265;MAPS-20131030;AoT-Vol3P371-1252;AoT-Vol3P371-2035;MAPS-20110658;MAPS-20110696;MAPS-20110914;MAPS-20131325;MAPS-20140111;MAPS-20140341;MAPS-20150875;MAPS-20110434;MAPS-20120352;MAPS-20131308;MAPS-20131380;MAPS-20140342;MAPS-20150525;MAPS-20150709;MAPS-…
103866595	Brachypteryx montana	Brachypteryx montana	TarsusLength	30	1	AoT-Vol3P371-2837;AoT-Vol3P371-w328;MAPS-20140521;MAPS-20131165;MAPS-20131030;MAPS-20131307;MAPS-20150875;MAPS-20110421;MAPS-20110658;MAPS-20140341;MAPS-20150525;MAPS-20131114;MAPS-20131325;MAPS-20150709;MAPS-20110696;MAPS-20140342;MAPS-20110915;MAPS-20140638;MAPS-20120352;MAPS-20131380;MAPS-20140125;AoT-Vol3P371-1252;MAPS-20110914;MAPS-20131308;AoT-Vol3P371-w329;MAPS-20140111;AoT-Vol3P371-w325;M…
103866595	Brachypteryx montana	Brachypteryx montana	WingLength	33	1	MAPS-20110257;MAPS-20110421;MAPS-20110434;MAPS-20110658;MAPS-20110696;MAPS-20110914;MAPS-20110915;MAPS-20120352;MAPS-20131030;MAPS-20131114;MAPS-20131165;MAPS-20131307;MAPS-20131308;MAPS-20131325;MAPS-20131380;MAPS-20140111;MAPS-20140125;MAPS-20140341;MAPS-20140342;MAPS-20140521;MAPS-20140614;MAPS-20140638;MAPS-20150466;MAPS-20150525;MAPS-20150709;MAPS-20150875;AoT-Vol3P371-w328;AoT-Vol3P371-2837…
103866595	Brachypteryx montana	Brachypteryx montana	ClutchSize	NA	3	AoT-Vol3P372
103866595	Brachypteryx montana	Brachypteryx montana	IncuPeriod	NA	NA	NA
103866595	Brachypteryx montana	Brachypteryx montana	EggLength	NA	NA	NA
103866595	Brachypteryx montana	Brachypteryx montana	EggWidth	NA	NA	NA
22708334	Myophonus insularis	Myophonus insularis	BodyLength	14	1	ASIZ-ASIZA0001492;ASIZ-ASIZA0001202;ASIZ-ASIZA0000445;ASIZ-ASIZA0001495;ASIZ-ASIZA0002112;ASIZ-ASIZA0002113;ASIZ-ASIZA0001422;ASIZ-ASIZA0001718;ASIZ-ASIZA0001541;ASIZ-ASIZA0001483;ASIZ-ASIZA0001507;ASIZ-ASIZA0002111;ASIZ-ASIZA0001318;ASIZ-ASIZA0001505
22708334	Myophonus insularis	Myophonus insularis	BodyMass	17	1	ASIZ-ASIZA0001495;AoT-Vol3P330-2823;ASIZ-ASIZA0001202;ASIZ-ASIZA0001422;AoT-Vol3P330-5337;ASIZ-ASIZA0000445;AoT-Vol3P330-006954;ASIZ-ASIZA0001492;AoT-Vol3P330-6681;MAPS-20150257;ASIZ-ASIZA0001318;ASIZ-ASIZA0001483;AoT-Vol3P330-00484;AoT-Vol3P330-4775;MAPS-20080043;MAPS-2013R038;ASIZ-ASIZA0001507
22708334	Myophonus insularis	Myophonus insularis	HeadLength	16	1	ASIZ-ASIZA0001495;ASIZ-ASIZA0001505;MAPS-20150257;ASIZ-ASIZA0001202;ASIZ-ASIZA0001422;ASIZ-ASIZA0001541;ASIZ-ASIZA0001718;ASIZ-ASIZA0001492;MAPS-2013R038;ASIZ-ASIZA0000638;ASIZ-ASIZA0002113;ASIZ-ASIZA0001507;ASIZ-ASIZA0001483;ASIZ-ASIZA0002112;ASIZ-ASIZA0001318;ASIZ-ASIZA0002111
22708334	Myophonus insularis	Myophonus insularis	TailLength	25	1	ASIZ-ASIZA0000638;MAPS-2013R038;AoT-Vol3P330-1371;ASIZ-ASIZA0001541;ASIZ-ASIZA0001492;AoT-Vol3P330-4923;ASIZ-ASIZA0001202;ASIZ-ASIZA0001505;ASIZ-ASIZA0001495;ASIZ-ASIZA0002113;ASIZ-ASIZA0001422;ASIZ-ASIZA0000445;ASIZ-ASIZA0001483;AoT-Vol3P330-6681;ASIZ-ASIZA0002112;ASIZ-ASIZA0001718;AoT-Vol3P330-4775;AoT-Vol3P330-00484;AoT-Vol3P330-006869;ASIZ-ASIZA0001507;AoT-Vol3P330-006954;AoT-Vol3P330-2823;Ao…
22708334	Myophonus insularis	Myophonus insularis	TarsusLength	27	1	ASIZ-ASIZA0001318;AoT-Vol3P330-006869;ASIZ-ASIZA0001202;ASIZ-ASIZA0001492;ASIZ-ASIZA0001483;AoT-Vol3P330-1371;ASIZ-ASIZA0001505;ASIZ-ASIZA0000638;ASIZ-ASIZA0000445;AoT-Vol3P330-2823;MAPS-20150257;ASIZ-ASIZA0002113;ASIZ-ASIZA0001718;ASIZ-ASIZA0001422;AoT-Vol3P330-4923;ASIZ-ASIZA0001495;AoT-Vol3P330-4775;AoT-Vol3P330-006954;ASIZ-ASIZA0002111;AoT-Vol3P330-6681;AoT-Vol3P330-5337;ASIZ-ASIZA0001507;MAP…
22708334	Myophonus insularis	Myophonus insularis	WingLength	27	1	MAPS-20080043;AoT-Vol3P330-1371;ASIZ-ASIZA0001202;ASIZ-ASIZA0001495;ASIZ-ASIZA0000638;ASIZ-ASIZA0001492;ASIZ-ASIZA0002113;AoT-Vol3P330-4923;AoT-Vol3P330-006954;AoT-Vol3P330-4775;ASIZ-ASIZA0001422;ASIZ-ASIZA0002112;ASIZ-ASIZA0001483;ASIZ-ASIZA0001718;AoT-Vol3P330-6681;AoT-Vol3P330-2823;ASIZ-ASIZA0001507;AoT-Vol3P330-006869;ASIZ-ASIZA0001505;ASIZ-ASIZA0001541;AoT-Vol3P330-5337;ASIZ-ASIZA0000445;AoT…
22708334	Myophonus insularis	Myophonus insularis	ClutchSize	6	3	AoT-Vol3P331
22708334	Myophonus insularis	Myophonus insularis	IncuPeriod	NA	2	HBW
22708334	Myophonus insularis	Myophonus insularis	EggLength	4	3	AoT-Vol3P331
22708334	Myophonus insularis	Myophonus insularis	EggWidth	4	3	AoT-Vol3P331
22710123	Enicurus scouleri	Enicurus scouleri	BodyLength	2	1	ASIZ-ASIZA0000626;ASIZ-ASIZA0000084
22710123	Enicurus scouleri	Enicurus scouleri	BodyMass	5	1	MAPS-20131093;AoT-Vol3P419-00707;AoT-Vol3P419-1771;AoT-Vol3P419-00706;AoT-Vol3P419-1770
22710123	Enicurus scouleri	Enicurus scouleri	HeadLength	3	1	ASIZ-ASIZA0000084;MAPS-20131093;ASIZ-ASIZA0000626
22710123	Enicurus scouleri	Enicurus scouleri	TailLength	13	1	MAPS-20131093;AoT-Vol3P419-w342;AoT-Vol3P419-00425;ASIZ-ASIZA0000084;AoT-Vol3P419-1770;ASIZ-ASIZA0000626;AoT-Vol3P419-00707;AoT-Vol3P419-w297;AoT-Vol3P419-00706;AoT-Vol3P419-w339;AoT-Vol3P419-w343;AoT-Vol3P419-1771;AoT-Vol3P419-w341
22710123	Enicurus scouleri	Enicurus scouleri	TarsusLength	13	1	ASIZ-ASIZA0000626;AoT-Vol3P419-00425;ASIZ-ASIZA0000084;AoT-Vol3P419-00707;AoT-Vol3P419-00706;AoT-Vol3P419-1771;AoT-Vol3P419-w342;MAPS-20131093;AoT-Vol3P419-w339;AoT-Vol3P419-w341;AoT-Vol3P419-w343;AoT-Vol3P419-1770;AoT-Vol3P419-w297
22710123	Enicurus scouleri	Enicurus scouleri	WingLength	13	1	AoT-Vol3P419-w339;AoT-Vol3P419-w343;AoT-Vol3P419-w342;AoT-Vol3P419-w341;AoT-Vol3P419-00425;ASIZ-ASIZA0000626;AoT-Vol3P419-00706;AoT-Vol3P419-w297;AoT-Vol3P419-00707;AoT-Vol3P419-1771;AoT-Vol3P419-1770;ASIZ-ASIZA0000084;MAPS-20131093
22710123	Enicurus scouleri	Enicurus scouleri	ClutchSize	NA	2	HBW
22710123	Enicurus scouleri	Enicurus scouleri	IncuPeriod	NA	NA	NA
22710123	Enicurus scouleri	Enicurus scouleri	EggLength	NA	NA	NA
22710123	Enicurus scouleri	Enicurus scouleri	EggWidth	NA	NA	NA
103768823	Myiomela leucura	Cinclidium leucurum	BodyLength	6	1	ASIZ-ASIZA0000970;ASIZ-ASIZA0000289;ASIZ-ASIZA0000840;ASIZ-ASIZA0002033;ASIZ-ASIZA0000004;ASIZ-ASIZA0000350
103768823	Myiomela leucura	Cinclidium leucurum	BodyMass	413	1	MAPS-20150197;ASIZ-ASIZA0000350;ASIZ-ASIZA0000289;AoT-Vol3P415-1711;MAPS-20158062;AoT-Vol3P415-1710;MAPS-20090491;MAPS-20140386;MAPS-20140456;AoT-Vol3P415-00228;AoT-Vol3P415-00829;MAPS-20090068;MAPS-20110135;MAPS-20110599;MAPS-20120116;MAPS-20120134;MAPS-20150353;AoT-Vol3P415-4045;MAPS-20110283;MAPS-20120110;MAPS-20150226;MAPS-20150248;MAPS-20150345;MAPS-20110700;MAPS-20131322;MAPS-20131366;MAPS-…
103768823	Myiomela leucura	Cinclidium leucurum	HeadLength	335	1	MAPS-20110183;MAPS-20110700;MAPS-20110760;MAPS-20140345;MAPS-20140448;MAPS-20140585;MAPS-20140623;MAPS-20080450;MAPS-20110807;MAPS-20131654;MAPS-20150243;MAPS-20110606;MAPS-20141241;MAPS-20090068;MAPS-20140343;MAPS-20131221;MAPS-20140621;MAPS-20080432;MAPS-20120110;MAPS-20120107;MAPS-20110283;MAPS-20110770;MAPS-20120086;MAPS-20140456;MAPS-20140648;MAPS-20150185;MAPS-20150353;MAPS-20131433;MAPS-20…
103768823	Myiomela leucura	Cinclidium leucurum	TailLength	385	1	MAPS-20110431;MAPS-20110686;MAPS-20090785;MAPS-20110138;MAPS-20120114;MAPS-20140543;MAPS-20150386;MAPS-20140501;MAPS-20110699;MAPS-20120083;MAPS-20120134;MAPS-20131288;MAPS-20140432;MAPS-20140555;MAPS-20090068;MAPS-20110135;MAPS-20110136;MAPS-20110283;MAPS-20110715;MAPS-20131183;MAPS-20140409;MAPS-20140462;MAPS-20140582;MAPS-20140588;MAPS-20141129;MAPS-20150176;MAPS-20150243;MAPS-20150248;MAPS-20…
103768823	Myiomela leucura	Cinclidium leucurum	TarsusLength	360	1	MAPS-20110699;MAPS-20110700;MAPS-20120132;MAPS-2013R231;MAPS-20131433;AoT-Vol3P415-4045;MAPS-20090781;MAPS-20110808;MAPS-20131521;MAPS-20131291;MAPS-20120116;MAPS-20140432;ASIZ-ASIZA0000289;MAPS-20110491;MAPS-20120128;MAPS-20080461;AoT-Vol3P415-1805;MAPS-20100019;MAPS-20100518;MAPS-20110760;MAPS-20120005;MAPS-20150176;MAPS-20131209;MAPS-20140466;MAPS-20110599;MAPS-20120086;MAPS-20120095;MAPS-2013…
103768823	Myiomela leucura	Cinclidium leucurum	WingLength	408	1	MAPS-20080052;MAPS-20080053;MAPS-20080372;MAPS-20080408;MAPS-20080412;MAPS-20080432;MAPS-20080447;MAPS-20080450;MAPS-20080455;MAPS-20080461;MAPS-20080464;MAPS-20080466;MAPS-20080484;MAPS-20090004;MAPS-20090029;MAPS-20090030;MAPS-20090068;MAPS-20090105;MAPS-20090182;MAPS-20090313;MAPS-20090491;MAPS-20090708;MAPS-20090722;MAPS-20090745;MAPS-20090746;MAPS-20090750;MAPS-20090768;MAPS-20090781;MAPS-20…
103768823	Myiomela leucura	Cinclidium leucurum	ClutchSize	NA	2	AoT-Vol3P416
103768823	Myiomela leucura	Cinclidium leucurum	IncuPeriod	NA	NA	NA
103768823	Myiomela leucura	Cinclidium leucurum	EggLength	NA	2	HBW
103768823	Myiomela leucura	Cinclidium leucurum	EggWidth	NA	2	HBW
22709743	Tarsiger indicus	Tarsiger indicus	BodyLength	NA	2	HBW
22709743	Tarsiger indicus	Tarsiger indicus	BodyMass	274	1	AoT-Vol3P393-1130;MAPS-20140112;AoT-Vol3P393-4535;MAPS-20120347;AoT-Vol3P393-2268;AoT-Vol3P393-1885;MAPS-20131094;MAPS-20131120;MAPS-20140015;MAPS-20150713;MAPS-20140263;MAPS-20131082;MAPS-20131121;AoT-Vol3P393-1900;AoT-Vol3P393-1898;MAPS-20150775;MAPS-20131095;MAPS-20150720;AoT-Vol3P393-1989;AoT-Vol3P393-2267;MAPS-20120237;MAPS-20120297;MAPS-20131103;MAPS-20131169;MAPS-20140152;MAPS-20140207;MAP…
22709743	Tarsiger indicus	Tarsiger indicus	HeadLength	187	1	MAPS-20131145;MAPS-20120332;MAPS-20140092;MAPS-20140112;MAPS-20140259;MAPS-20131104;MAPS-20140212;MAPS-20120315;MAPS-20140218;MAPS-20120264;MAPS-20120372;MAPS-20120290;MAPS-20120297;MAPS-20131125;MAPS-20131094;MAPS-20131103;MAPS-20140263;MAPS-20140302;MAPS-20120337;MAPS-20120365;MAPS-20131041;MAPS-20140034;MAPS-20120230;MAPS-20131095;MAPS-20131137;MAPS-20120350;MAPS-20150814;MAPS-20120261;MAPS-20…
22709743	Tarsiger indicus	Tarsiger indicus	TailLength	255	1	MAPS-20140112;MAPS-20150806;MAPS-20131010;MAPS-20120353;MAPS-20120356;MAPS-20131103;MAPS-20150693;MAPS-20140263;MAPS-20120297;MAPS-20140025;MAPS-20150648;MAPS-20120332;MAPS-20120337;MAPS-20131041;MAPS-20131092;MAPS-20131095;MAPS-20131104;MAPS-20140078;MAPS-20140119;MAPS-20140207;MAPS-20150809;MAPS-20131100;MAPS-20131168;MAPS-20140015;MAPS-20140017;MAPS-20140039;MAPS-20140181;MAPS-20140226;MAPS-20…
22709743	Tarsiger indicus	Tarsiger indicus	TarsusLength	206	1	MAPS-20120358;MAPS-20131145;MAPS-20120290;AoT-Vol3P393-1130;MAPS-20131103;MAPS-20150650;MAPS-20150694;MAPS-20131027;MAPS-20140112;MAPS-20120373;MAPS-20140039;MAPS-20120289;MAPS-20120350;MAPS-20150703;MAPS-20150863;MAPS-20120317;MAPS-20120332;MAPS-20131094;MAPS-20131125;MAPS-20150564;MAPS-20120368;MAPS-20150871;MAPS-20150646;MAPS-20120260;MAPS-20120372;MAPS-20150810;MAPS-20120229;MAPS-20131144;MAP…
22709743	Tarsiger indicus	Tarsiger indicus	WingLength	271	1	AoT-Vol3P393-1971;AoT-Vol3P393-2071;AoT-Vol3P393-4535;AoT-Vol3P393-1989;AoT-Vol3P393-1130;AoT-Vol3P393-2033;AoT-Vol3P393-2268;AoT-Vol3P393-2069;AoT-Vol3P393-1885;AoT-Vol3P393-1916;AoT-Vol3P393-1898;AoT-Vol3P393-2267;AoT-Vol3P393-2038;AoT-Vol3P393-1910;AoT-Vol3P393-1900;AoT-Vol3P393-5425;AoT-Vol3P393-1899;MAPS-20120201;MAPS-20120204;MAPS-20120205;MAPS-20120210;MAPS-20120225;MAPS-20120226;MAPS-2012…
22709743	Tarsiger indicus	Tarsiger indicus	ClutchSize	NA	3	AoT-Vol3P394
22709743	Tarsiger indicus	Tarsiger indicus	IncuPeriod	NA	NA	NA
22709743	Tarsiger indicus	Tarsiger indicus	EggLength	NA	3	AoT-Vol3P394
22709743	Tarsiger indicus	Tarsiger indicus	EggWidth	NA	3	AoT-Vol3P394
22709753	Tarsiger johnstoniae	Tarsiger johnstoniae	BodyLength	3	1	ASIZ-ASIZA0000127;ASIZ-ASIZA0000064;ASIZ-ASIZA0000088
22709753	Tarsiger johnstoniae	Tarsiger johnstoniae	BodyMass	84	1	MAPS-20140041;AoT-Vol3P397-00062;AoT-Vol3P397-2269;ASIZ-ASIZA0000127;MAPS-20131098;AoT-Vol3P397-1995;AoT-Vol3P397-1688;MAPS-20150467;MAPS-20150808;AoT-Vol3P397-00201;MAPS-20140018;AoT-Vol3P397-1988;AoT-Vol3P397-1987;MAPS-20140309;MAPS-20150597;MAPS-20150629;MAPS-20150662;MAPS-20150670;MAPS-20150869;MAPS-20120198;MAPS-20150722;AoT-Vol3P397-1704;MAPS-20140113;MAPS-20140161;MAPS-20150619;MAPS-201310…
22709753	Tarsiger johnstoniae	Tarsiger johnstoniae	HeadLength	59	1	MAPS-20150549;MAPS-20120307;MAPS-20120259;MAPS-20140149;MAPS-20140221;MAPS-20120211;MAPS-20131098;MAPS-20150533;MAPS-20150649;MAPS-20150657;MAPS-20140264;MAPS-20140301;MAPS-20131255;MAPS-20150469;MAPS-20120236;MAPS-20120267;MAPS-20150548;MAPS-20150808;MAPS-20140169;MAPS-20150870;MAPS-20150472;MAPS-20120206;MAPS-20140113;MAPS-20140161;MAPS-20140260;MAPS-20150828;MAPS-20150869;MAPS-20140018;MAPS-20…
22709753	Tarsiger johnstoniae	Tarsiger johnstoniae	TailLength	86	1	MAPS-20150670;MAPS-20150649;MAPS-20131075;MAPS-20131098;MAPS-20140161;MAPS-20140301;MAPS-20150657;MAPS-20150808;MAPS-20120307;MAPS-20140260;MAPS-20150547;ASIZ-ASIZA0000088;MAPS-20120211;MAPS-20120259;MAPS-20140018;MAPS-20140309;MAPS-20150631;MAPS-20140264;MAPS-20150467;MAPS-20150662;AoT-Vol3P397-00061;MAPS-20140267;MAPS-20150548;MAPS-20150619;MAPS-20120236;MAPS-20120300;MAPS-20131167;MAPS-2014021…
22709753	Tarsiger johnstoniae	Tarsiger johnstoniae	TarsusLength	74	1	MAPS-20140157;MAPS-20150548;MAPS-20120259;MAPS-20120211;MAPS-20120307;MAPS-20150533;MAPS-20150549;MAPS-20150472;MAPS-20131098;MAPS-20140267;MAPS-20131057;MAPS-20140221;MAPS-20150547;MAPS-20150602;MAPS-20150649;MAPS-20120203;MAPS-20120277;MAPS-20140161;MAPS-20140301;MAPS-20150597;MAPS-20120267;MAPS-20120357;MAPS-20131096;MAPS-20120206;MAPS-20120236;MAPS-20120265;MAPS-20140018;MAPS-20140260;MAPS-20…
22709753	Tarsiger johnstoniae	Tarsiger johnstoniae	WingLength	89	1	AoT-Vol3P397-00061;AoT-Vol3P397-00062;AoT-Vol3P397-1960;AoT-Vol3P397-1688;ASIZ-ASIZA0000064;AoT-Vol3P397-1995;AoT-Vol3P397-1915;AoT-Vol3P397-2269;AoT-Vol3P397-1987;AoT-Vol3P397-5162;AoT-Vol3P397-1704;ASIZ-ASIZA0000088;ASIZ-ASIZA0000127;AoT-Vol3P397-1988;AoT-Vol3P397-00066;AoT-Vol3P397-00201;MAPS-20120198;MAPS-20120203;MAPS-20120206;MAPS-20120209;MAPS-20120211;MAPS-20120236;MAPS-20120259;MAPS-2012…
22709753	Tarsiger johnstoniae	Tarsiger johnstoniae	ClutchSize	43	3	AoT-Vol3P398
22709753	Tarsiger johnstoniae	Tarsiger johnstoniae	IncuPeriod	NA	3	AoT-Vol3P398
22709753	Tarsiger johnstoniae	Tarsiger johnstoniae	EggLength	NA	NA	NA
22709753	Tarsiger johnstoniae	Tarsiger johnstoniae	EggWidth	NA	NA	NA
103769540	Ficedula hyperythra	Ficedula hyperythra	BodyLength	NA	2	HBW
103769540	Ficedula hyperythra	Ficedula hyperythra	BodyMass	90	1	MAPS-20140541;MAPS-20140385;MAPS-20140533;MAPS-20150339;MAPS-20131309;MAPS-20131312;MAPS-20150362;MAPS-20110908;MAPS-20140362;MAPS-20110483;MAPS-20110655;MAPS-20120123;MAPS-20131284;MAPS-20140337;MAPS-20140338;MAPS-20140414;MAPS-20140415;MAPS-20140576;MAPS-20140640;MAPS-20150152;MAPS-20150165;MAPS-20150186;MAPS-20150187;MAPS-20150216;MAPS-20150246;MAPS-20150313;MAPS-20150471;MAPS-20110762;MAPS-20…
103769540	Ficedula hyperythra	Ficedula hyperythra	HeadLength	75	1	MAPS-20140473;MAPS-20120121;MAPS-20110651;MAPS-20131310;MAPS-20140337;MAPS-20110483;MAPS-20150244;MAPS-20120137;MAPS-20140362;MAPS-20140561;MAPS-20140640;MAPS-20150187;MAPS-20150313;MAPS-20150200;MAPS-20110250;MAPS-20150216;MAPS-20150410;MAPS-20110610;MAPS-20131309;MAPS-20140546;MAPS-20150420;MAPS-20110655;MAPS-20131284;MAPS-20131327;MAPS-20150288;MAPS-20120147;MAPS-20131276;MAPS-20131312;MAPS-20…
103769540	Ficedula hyperythra	Ficedula hyperythra	TailLength	89	1	MAPS-20140548;MAPS-20150244;AoT-Vol3P456-1415;MAPS-20140338;MAPS-20140526;MAPS-20150173;MAPS-20150313;MAPS-20150410;AoT-Vol3P456-1695;MAPS-20110684;MAPS-20131311;MAPS-20140541;MAPS-20150288;MAPS-20150375;MAPS-20120144;MAPS-20110651;MAPS-20110655;MAPS-20120143;MAPS-20131349;MAPS-20140339;MAPS-20140525;MAPS-20140547;MAPS-20140576;MAPS-20140639;MAPS-20140640;MAPS-20150246;MAPS-20150468;MAPS-20150339…
103769540	Ficedula hyperythra	Ficedula hyperythra	TarsusLength	78	1	MAPS-20110655;MAPS-20110904;MAPS-20140639;MAPS-20140362;MAPS-20131220;MAPS-20110684;MAPS-20120120;MAPS-20120121;MAPS-20120137;MAPS-20110610;MAPS-20150200;MAPS-20150216;MAPS-20150313;MAPS-20150152;MAPS-20150362;MAPS-20150420;MAPS-20150471;AoT-Vol3P456-1698;MAPS-20110651;MAPS-20120090;MAPS-20131309;MAPS-20131401;MAPS-20140459;MAPS-20140533;MAPS-20140546;MAPS-20140561;MAPS-20150465;MAPS-20150165;MAP…
103769540	Ficedula hyperythra	Ficedula hyperythra	WingLength	93	1	MAPS-20110250;MAPS-20110483;MAPS-20110484;MAPS-20110486;MAPS-20110496;MAPS-20110610;MAPS-20110651;MAPS-20110655;MAPS-20110684;MAPS-20110719;MAPS-20110763;MAPS-20110904;MAPS-20110905;MAPS-20110908;MAPS-20120090;MAPS-20120120;MAPS-20120121;MAPS-20120122;MAPS-20120123;MAPS-20120131;MAPS-20120137;MAPS-20120143;MAPS-20120144;MAPS-20120147;MAPS-20131196;MAPS-20131220;MAPS-20131276;MAPS-20131284;MAPS-20…
103769540	Ficedula hyperythra	Ficedula hyperythra	ClutchSize	NA	3	AoT-Vol3P456
103769540	Ficedula hyperythra	Ficedula hyperythra	IncuPeriod	NA	NA	NA
103769540	Ficedula hyperythra	Ficedula hyperythra	EggLength	NA	3	AoT-Vol3P456
103769540	Ficedula hyperythra	Ficedula hyperythra	EggWidth	NA	3	AoT-Vol3P456
22710092	Phoenicurus fuliginosus	Phoenicurus fuliginosus	BodyLength	2	1	ASIZ-ASIZA0002084;ASIZ-ASIZA0000290
22710092	Phoenicurus fuliginosus	Phoenicurus fuliginosus	BodyMass	21	1	ASIZ-ASIZA0000290;AoT-Vol3P411-1788;AoT-Vol3P411-1531;AoT-Vol3P411-00488;AoT-Vol3P411-1790;AoT-Vol3P411-1715;AoT-Vol3P411-1787;AoT-Vol3P411-1789;AoT-Vol3P411-1785;AoT-Vol3P411-1523;AoT-Vol3P411-1786;AoT-Vol3P411-1781;AoT-Vol3P411-00710;AoT-Vol3P411-1782;AoT-Vol3P411-00714;AoT-Vol3P411-1780;AoT-Vol3P411-1531;AoT-Vol3P411-1779;AoT-Vol3P411-1718;AoT-Vol3P411-00712;AoT-Vol3P411-00713
22710092	Phoenicurus fuliginosus	Phoenicurus fuliginosus	HeadLength	2	1	ASIZ-ASIZA0002084;ASIZ-ASIZA0000290
22710092	Phoenicurus fuliginosus	Phoenicurus fuliginosus	TailLength	22	1	AoT-Vol3P411-00714;ASIZ-ASIZA0002084;AoT-Vol3P411-1788;AoT-Vol3P411-00294;AoT-Vol3P411-00713;AoT-Vol3P411-1781;AoT-Vol3P411-1787;ASIZ-ASIZA0000290;AoT-Vol3P411-00488;AoT-Vol3P411-1523;AoT-Vol3P411-1789;AoT-Vol3P411-1790;AoT-Vol3P411-1779;AoT-Vol3P411-1786;AoT-Vol3P411-00710;AoT-Vol3P411-1715;AoT-Vol3P411-00712;AoT-Vol3P411-1785;AoT-Vol3P411-1780;AoT-Vol3P411-1718;AoT-Vol3P411-1782;AoT-Vol3P411-15…
22710092	Phoenicurus fuliginosus	Phoenicurus fuliginosus	TarsusLength	22	1	AoT-Vol3P411-00294;AoT-Vol3P411-00713;ASIZ-ASIZA0000290;AoT-Vol3P411-1789;AoT-Vol3P411-1790;AoT-Vol3P411-1788;AoT-Vol3P411-00714;AoT-Vol3P411-1715;AoT-Vol3P411-00488;AoT-Vol3P411-1782;AoT-Vol3P411-1785;AoT-Vol3P411-1786;AoT-Vol3P411-1787;AoT-Vol3P411-00710;AoT-Vol3P411-1531;AoT-Vol3P411-1523;AoT-Vol3P411-1718;AoT-Vol3P411-00712;AoT-Vol3P411-1779;AoT-Vol3P411-1780;AoT-Vol3P411-1781;ASIZ-ASIZA00020…
22710092	Phoenicurus fuliginosus	Phoenicurus fuliginosus	WingLength	22	1	AoT-Vol3P411-1788;AoT-Vol3P411-00294;AoT-Vol3P411-1787;AoT-Vol3P411-00714;AoT-Vol3P411-1789;AoT-Vol3P411-1790;AoT-Vol3P411-00488;AoT-Vol3P411-00713;AoT-Vol3P411-1785;AoT-Vol3P411-1715;AoT-Vol3P411-1781;AoT-Vol3P411-1779;AoT-Vol3P411-1523;ASIZ-ASIZA0000290;AoT-Vol3P411-1782;AoT-Vol3P411-00712;AoT-Vol3P411-1780;ASIZ-ASIZA0002084;AoT-Vol3P411-1786;AoT-Vol3P411-00710;AoT-Vol3P411-1718;AoT-Vol3P411-15…
22710092	Phoenicurus fuliginosus	Phoenicurus fuliginosus	ClutchSize	NA	NA	NA
22710092	Phoenicurus fuliginosus	Phoenicurus fuliginosus	IncuPeriod	NA	3	AoT-Vol3P412
22710092	Phoenicurus fuliginosus	Phoenicurus fuliginosus	EggLength	NA	3	AoT-Vol3P412
22710092	Phoenicurus fuliginosus	Phoenicurus fuliginosus	EggWidth	NA	3	AoT-Vol3P412
22708286	Monticola solitarius	Monticola solitarius	BodyLength	5	1	ASIZ-ASIZA0002110;ASIZ-ASIZA0000756;ASIZ-ASIZA0001250;ASIZ-ASIZA0002014;ASIZ-ASIZA0000605
22708286	Monticola solitarius	Monticola solitarius	BodyMass	19	1	AoT-Vol3P433-2378;AoT-Vol3P433-5405;AoT-Vol3P433-4072;ASIZ-ASIZA0001250;AoT-Vol3P433-000044;AoT-Vol3P433-00272;AoT-Vol3P433-1847;AoT-Vol3P433-5082;ASIZ-ASIZA0000605;AoT-Vol3P433-3689;AoT-Vol3P433-00296;AoT-Vol3P433-00295;AoT-Vol3P433-006948;AoT-Vol3P433-5456;AoT-Vol3P433-6730;AoT-Vol3P433-00878;AoT-Vol3P433-3250;AoT-Vol3P433-00785;AoT-Vol3P433-1856
22708286	Monticola solitarius	Monticola solitarius	HeadLength	6	1	ASIZ-ASIZA0000195;ASIZ-ASIZA0001250;ASIZ-ASIZA0000756;ASIZ-ASIZA0000605;ASIZ-ASIZA0002014;ASIZ-ASIZA0002110
22708286	Monticola solitarius	Monticola solitarius	TailLength	23	1	ASIZ-ASIZA0000195;ASIZ-ASIZA0001250;ASIZ-ASIZA0000756;AoT-Vol3P433-5456;AoT-Vol3P433-5405;ASIZ-ASIZA0002014;AoT-Vol3P433-3689;AoT-Vol3P433-00295;AoT-Vol3P433-6730;AoT-Vol3P433-3250;AoT-Vol3P433-00878;AoT-Vol3P433-00296;AoT-Vol3P433-00785;AoT-Vol3P433-000044;AoT-Vol3P433-1856;AoT-Vol3P433-00984;AoT-Vol3P433-1847;AoT-Vol3P433-5082;AoT-Vol3P433-4072;AoT-Vol3P433-006948;ASIZ-ASIZA0002110;AoT-Vol3P433…
22708286	Monticola solitarius	Monticola solitarius	TarsusLength	23	1	ASIZ-ASIZA0000195;ASIZ-ASIZA0001250;ASIZ-ASIZA0000756;AoT-Vol3P433-4072;ASIZ-ASIZA0000605;AoT-Vol3P433-6730;AoT-Vol3P433-00785;AoT-Vol3P433-1856;AoT-Vol3P433-00878;ASIZ-ASIZA0002014;AoT-Vol3P433-1847;AoT-Vol3P433-2378;AoT-Vol3P433-00984;AoT-Vol3P433-006948;AoT-Vol3P433-3689;AoT-Vol3P433-5405;AoT-Vol3P433-00296;AoT-Vol3P433-5456;AoT-Vol3P433-00272;AoT-Vol3P433-5082;AoT-Vol3P433-00295;AoT-Vol3P433-…
22708286	Monticola solitarius	Monticola solitarius	WingLength	24	1	AoT-Vol3P433-006948;AoT-Vol3P433-6730;AoT-Vol3P433-5405;ASIZ-ASIZA0000756;AoT-Vol3P433-1856;AoT-Vol3P433-1847;ASIZ-ASIZA0001250;AoT-Vol3P433-5456;AoT-Vol3P433-3250;AoT-Vol3P433-00878;AoT-Vol3P433-00296;ASIZ-ASIZA0000195;AoT-Vol3P433-2378;AoT-Vol3P433-3689;AoT-Vol3P433-00984;AoT-Vol3P433-00295;ASIZ-ASIZA0002014;AoT-Vol3P433-00785;AoT-Vol3P433-000044;ASIZ-ASIZA0000605;ASIZ-ASIZA0002110;AoT-Vol3P433…
22708286	Monticola solitarius	Monticola solitarius	ClutchSize	NA	2	HBW
22708286	Monticola solitarius	Monticola solitarius	IncuPeriod	NA	2	HBW
22708286	Monticola solitarius	Monticola solitarius	EggLength	NA	NA	NA
22708286	Monticola solitarius	Monticola solitarius	EggWidth	NA	NA	NA
103879357	Zoothera dauma	Zoothera dauma	BodyLength	9	1	ASIZ-ASIZA0001852;ASIZ-ASIZA0001331;ASIZ-ASIZA0001925;ASIZ-ASIZA0001321;ASIZ-ASIZA0001930;ASIZ-ASIZA0001325;ASIZ-ASIZA0001950;ASIZ-ASIZA0001322;ASIZ-ASIZA0001896
103879357	Zoothera dauma	Zoothera dauma	BodyMass	6	1	MAPS-20150254;ASIZ-ASIZA0001325;ASIZ-ASIZA0001468;ASIZ-ASIZA0001322;ASIZ-ASIZA0001321;ASIZ-ASIZA0001331
103879357	Zoothera dauma	Zoothera dauma	HeadLength	12	1	MAPS-20150254;ASIZ-ASIZA0001896;ASIZ-ASIZA0001925;ASIZ-ASIZA0001769;ASIZ-ASIZA0001321;ASIZ-ASIZA0001930;ASIZ-ASIZA0001950;ASIZ-ASIZA0001325;ASIZ-ASIZA0001322;ASIZ-ASIZA0001852;ASIZ-ASIZA0002178;ASIZ-ASIZA0001331
103879357	Zoothera dauma	Zoothera dauma	TailLength	13	1	AoT-Vol3P340-1945;MAPS-20150254;ASIZ-ASIZA0001925;ASIZ-ASIZA0001769;ASIZ-ASIZA0001852;ASIZ-ASIZA0001896;ASIZ-ASIZA0001325;ASIZ-ASIZA0001322;ASIZ-ASIZA0001331;ASIZ-ASIZA0001321;ASIZ-ASIZA0001950;ASIZ-ASIZA0001468;ASIZ-ASIZA0001930
103879357	Zoothera dauma	Zoothera dauma	TarsusLength	14	1	ASIZ-ASIZA0001468;ASIZ-ASIZA0001325;ASIZ-ASIZA0001321;ASIZ-ASIZA0001322;ASIZ-ASIZA0001331;ASIZ-ASIZA0001769;ASIZ-ASIZA0001930;ASIZ-ASIZA0001925;MAPS-20150254;ASIZ-ASIZA0001896;AoT-Vol3P340-1945;ASIZ-ASIZA0001852;ASIZ-ASIZA0001950;ASIZ-ASIZA0002178
103879357	Zoothera dauma	Zoothera dauma	WingLength	14	1	MAPS-20150254;AoT-Vol3P340-1945;ASIZ-ASIZA0001325;ASIZ-ASIZA0001925;ASIZ-ASIZA0001468;ASIZ-ASIZA0001896;ASIZ-ASIZA0001769;ASIZ-ASIZA0001852;ASIZ-ASIZA0001321;ASIZ-ASIZA0001322;ASIZ-ASIZA0001331;ASIZ-ASIZA0001950;ASIZ-ASIZA0001930;ASIZ-ASIZA0002178
103879357	Zoothera dauma	Zoothera dauma	ClutchSize	NA	3	HBW
103879357	Zoothera dauma	Zoothera dauma	IncuPeriod	NA	NA	NA
103879357	Zoothera dauma	Zoothera dauma	EggLength	NA	NA	NA
103879357	Zoothera dauma	Zoothera dauma	EggWidth	NA	NA	NA
103888237	Turdus mandarinus	Turdus mandarinus	BodyLength	1	1	ASIZ-ASIZA0001252
103888237	Turdus mandarinus	Turdus mandarinus	BodyMass	4	1	MAPS-2012B127;ASIZ-ASIZA0001252;AoT-Vol3P348-4094;MAPS-2012B126
103888237	Turdus mandarinus	Turdus mandarinus	HeadLength	3	1	MAPS-2012B127;MAPS-2012B126;ASIZ-ASIZA0001252
103888237	Turdus mandarinus	Turdus mandarinus	TailLength	4	1	AoT-Vol3P348-4094;MAPS-2012B126;ASIZ-ASIZA0001252;MAPS-2012B127
103888237	Turdus mandarinus	Turdus mandarinus	TarsusLength	4	1	MAPS-2012B127;ASIZ-ASIZA0001252;MAPS-2012B126;AoT-Vol3P348-4094
103888237	Turdus mandarinus	Turdus mandarinus	WingLength	5	1	MAPS-2012B126;MAPS-2012B127;MAPS-2012B130;ASIZ-ASIZA0001252;AoT-Vol3P348-4094
103888237	Turdus mandarinus	Turdus mandarinus	ClutchSize	NA	2	HBW
103888237	Turdus mandarinus	Turdus mandarinus	IncuPeriod	NA	2	HBW
103888237	Turdus mandarinus	Turdus mandarinus	EggLength	NA	NA	NA
103888237	Turdus mandarinus	Turdus mandarinus	EggWidth	NA	NA	NA
103891993	Turdus poliocephalus	Turdus poliocephalus	BodyLength	NA	2	HBW
103891993	Turdus poliocephalus	Turdus poliocephalus	BodyMass	13	1	MAPS-20140426;MAPS-20140407;MAPS-20140453;MAPS-20140575;MAPS-20140574;MAPS-20140427;MAPS-20140471;MAPS-20140403;MAPS-20140408;AoT-Vol3P351-2083;MAPS-20140404;MAPS-20140428;AoT-Vol3P351-2084
103891993	Turdus poliocephalus	Turdus poliocephalus	HeadLength	11	1	MAPS-20140426;MAPS-20140403;MAPS-20140404;MAPS-20140427;MAPS-20140407;MAPS-20140428;MAPS-20140453;MAPS-20140471;MAPS-20140575;MAPS-20140408;MAPS-20140574
103891993	Turdus poliocephalus	Turdus poliocephalus	TailLength	20	1	AoT-Vol3P351-w977;MAPS-20140407;MAPS-20140426;AoT-Vol3P351-w235;MAPS-20140575;MAPS-20140471;AoT-Vol3P351-w236;AoT-Vol3P351-w233;MAPS-20140408;MAPS-20140453;MAPS-20140403;MAPS-20140404;AoT-Vol3P351-2084;AoT-Vol3P351-w237;AoT-Vol3P351-2083;AoT-Vol3P351-w230;AoT-Vol3P351-w232;AoT-Vol3P351-w717;AoT-Vol3P351-w234;AoT-Vol3P351-w231
103891993	Turdus poliocephalus	Turdus poliocephalus	TarsusLength	23	1	MAPS-20140427;MAPS-20140428;MAPS-20140408;AoT-Vol3P351-2084;AoT-Vol3P351-2083;MAPS-20140575;AoT-Vol3P351-w230;AoT-Vol3P351-w234;MAPS-20140426;MAPS-20140407;AoT-Vol3P351-w235;MAPS-20140453;AoT-Vol3P351-w231;MAPS-20140403;AoT-Vol3P351-w232;AoT-Vol3P351-w233;AoT-Vol3P351-w236;MAPS-20140574;MAPS-20140404;AoT-Vol3P351-w237;MAPS-20140471;AoT-Vol3P351-w717;AoT-Vol3P351-w977
103891993	Turdus poliocephalus	Turdus poliocephalus	WingLength	21	1	MAPS-20140403;MAPS-20140404;MAPS-20140407;MAPS-20140408;MAPS-20140426;MAPS-20140428;MAPS-20140471;MAPS-20140574;MAPS-20140575;AoT-Vol3P351-w977;AoT-Vol3P351-2083;AoT-Vol3P351-2084;AoT-Vol3P351-w234;AoT-Vol3P351-w230;AoT-Vol3P351-w235;AoT-Vol3P351-w232;AoT-Vol3P351-w237;AoT-Vol3P351-w233;AoT-Vol3P351-w236;AoT-Vol3P351-w717;AoT-Vol3P351-w231
103891993	Turdus poliocephalus	Turdus poliocephalus	ClutchSize	NA	2	AoT-Vol3P352
103891993	Turdus poliocephalus	Turdus poliocephalus	IncuPeriod	NA	3	HBW
103891993	Turdus poliocephalus	Turdus poliocephalus	EggLength	NA	3	AoT-Vol3P352
103891993	Turdus poliocephalus	Turdus poliocephalus	EggWidth	NA	3	AoT-Vol3P352
22710896	Spodiopsar cineraceus	Spodiopsar cineraceus	BodyLength	NA	2	HBW
22710896	Spodiopsar cineraceus	Spodiopsar cineraceus	BodyMass	NA	2	HBW
22710896	Spodiopsar cineraceus	Spodiopsar cineraceus	HeadLength	NA	NA	NA
22710896	Spodiopsar cineraceus	Spodiopsar cineraceus	TailLength	NA	NA	NA
22710896	Spodiopsar cineraceus	Spodiopsar cineraceus	TarsusLength	NA	NA	NA
22710896	Spodiopsar cineraceus	Spodiopsar cineraceus	WingLength	NA	NA	NA
22710896	Spodiopsar cineraceus	Spodiopsar cineraceus	ClutchSize	NA	2	HBW
22710896	Spodiopsar cineraceus	Spodiopsar cineraceus	IncuPeriod	NA	2	HBW
22710896	Spodiopsar cineraceus	Spodiopsar cineraceus	EggLength	NA	NA	NA
22710896	Spodiopsar cineraceus	Spodiopsar cineraceus	EggWidth	NA	NA	NA
22710946	Acridotheres cristatellus	Acridotheres cristatellus	BodyLength	3	1	ASIZ-ASIZA0001944;ASIZ-ASIZA0001945;ASIZ-ASIZA0001970
22710946	Acridotheres cristatellus	Acridotheres cristatellus	BodyMass	NA	2	HBW
22710946	Acridotheres cristatellus	Acridotheres cristatellus	HeadLength	3	1	ASIZ-ASIZA0001945;ASIZ-ASIZA0001944;ASIZ-ASIZA0001970
22710946	Acridotheres cristatellus	Acridotheres cristatellus	TailLength	13	1	AoT-Vol3P297-N3069 T3069;AoT-Vol3P297-N3070 T3456;AoT-Vol3P297-N3068 T3454;AoT-Vol3P297-N3071 T3457;AoT-Vol3P297-N3063 T3448;AoT-Vol3P297-N3064 T3450;AoT-Vol3P297-N3058 T3449;AoT-Vol3P297-N3062 T3447;AoT-Vol3P297-N5343 T5358;AoT-Vol3P297-N3067 T3453;ASIZ-ASIZA0001945;ASIZ-ASIZA0001944;ASIZ-ASIZA0001970
22710946	Acridotheres cristatellus	Acridotheres cristatellus	TarsusLength	13	1	ASIZ-ASIZA0001945;ASIZ-ASIZA0001970;AoT-Vol3P297-N3058 T3449;ASIZ-ASIZA0001944;AoT-Vol3P297-N3064 T3450;AoT-Vol3P297-N3071 T3457;AoT-Vol3P297-N3062 T3447;AoT-Vol3P297-N5343 T5358;AoT-Vol3P297-N3069 T3069;AoT-Vol3P297-N3068 T3454;AoT-Vol3P297-N3063 T3448;AoT-Vol3P297-N3070 T3456;AoT-Vol3P297-N3067 T3453
22710946	Acridotheres cristatellus	Acridotheres cristatellus	WingLength	13	1	ASIZ-ASIZA0001945;ASIZ-ASIZA0001944;AoT-Vol3P297-N3069 T3069;AoT-Vol3P297-N3058 T3449;AoT-Vol3P297-N3068 T3454;AoT-Vol3P297-N3071 T3457;AoT-Vol3P297-N3070 T3456;AoT-Vol3P297-N3067 T3453;AoT-Vol3P297-N3062 T3447;AoT-Vol3P297-N3064 T3450;AoT-Vol3P297-N3063 T3448;ASIZ-ASIZA0001970;AoT-Vol3P297-N5343 T5358
22710946	Acridotheres cristatellus	Acridotheres cristatellus	ClutchSize	NA	2	AoT-Vol3P297
22710946	Acridotheres cristatellus	Acridotheres cristatellus	IncuPeriod	NA	3	HBW
22710946	Acridotheres cristatellus	Acridotheres cristatellus	EggLength	NA	2	AoT-Vol3P297
22710946	Acridotheres cristatellus	Acridotheres cristatellus	EggWidth	NA	2	AoT-Vol3P297
103776140	Dicaeum minullum	Dicaeum minullum	BodyLength	8	1	YIO-44453;YIO-44452;YIO-44445;YIO-44441;YIO-44444;YIO-44450;YIO-44443;YIO-44451
103776140	Dicaeum minullum	Dicaeum minullum	BodyMass	1	1	MAPS-20140947
103776140	Dicaeum minullum	Dicaeum minullum	HeadLength	9	1	YIO-44453;YIO-44451;YIO-44450;YIO-44443;YIO-44452;YIO-44445;YIO-44444;YIO-44441;MAPS-20140947
103776140	Dicaeum minullum	Dicaeum minullum	TailLength	10	1	YIO-44450;YIO-44453;YIO-44451;YIO-44444;YIO-44441;YIO-44443;YIO-44445;MAPS-20140947;AoT-Vol3P476-2488;YIO-44452
103776140	Dicaeum minullum	Dicaeum minullum	TarsusLength	2	1	MAPS-20140947;AoT-Vol3P476-2488
103776140	Dicaeum minullum	Dicaeum minullum	WingLength	10	1	MAPS-20140947;AoT-Vol3P476-2488;YIO-44451;YIO-44453;YIO-44441;YIO-44444;YIO-44445;YIO-44450;YIO-44452;YIO-44443
103776140	Dicaeum minullum	Dicaeum minullum	ClutchSize	NA	2	HBW
103776140	Dicaeum minullum	Dicaeum minullum	IncuPeriod	NA	NA	NA
103776140	Dicaeum minullum	Dicaeum minullum	EggLength	NA	NA	NA
103776140	Dicaeum minullum	Dicaeum minullum	EggWidth	NA	NA	NA
103776843	Dicaeum ignipectus	Dicaeum ignipectus	BodyLength	7	1	YIO-44473;YIO-44477;YIO-44481;YIO-44474;YIO-44480;YIO-44472;YIO-44475
103776843	Dicaeum ignipectus	Dicaeum ignipectus	BodyMass	1	1	MAPS-20131277
103776843	Dicaeum ignipectus	Dicaeum ignipectus	HeadLength	8	1	YIO-44481;YIO-44474;YIO-44480;YIO-44477;YIO-44472;YIO-44475;MAPS-20131277;YIO-44473
103776843	Dicaeum ignipectus	Dicaeum ignipectus	TailLength	12	1	AoT-Vol3P479-1696;YIO-44472;MAPS-20131277;YIO-44477;AoT-Vol3P479-1541;YIO-44473;YIO-44480;AoT-Vol3P479-wn276;YIO-44474;YIO-44481;YIO-44475;AoT-Vol3P479-4224
103776843	Dicaeum ignipectus	Dicaeum ignipectus	TarsusLength	5	1	AoT-Vol3P479-1696;AoT-Vol3P479-1541;MAPS-20131277;AoT-Vol3P479-wn276;AoT-Vol3P479-4224
103776843	Dicaeum ignipectus	Dicaeum ignipectus	WingLength	11	1	MAPS-20131277;YIO-44481;YIO-44477;AoT-Vol3P479-1696;YIO-44474;YIO-44475;YIO-44480;AoT-Vol3P479-1541;AoT-Vol3P479-4224;AoT-Vol3P479-wn276;YIO-44473
103776843	Dicaeum ignipectus	Dicaeum ignipectus	ClutchSize	NA	2	AoT-Vol3P479
103776843	Dicaeum ignipectus	Dicaeum ignipectus	IncuPeriod	NA	NA	NA
103776843	Dicaeum ignipectus	Dicaeum ignipectus	EggLength	NA	2	HBW
103776843	Dicaeum ignipectus	Dicaeum ignipectus	EggWidth	NA	2	HBW
22718617	Prunella collaris	Prunella collaris	BodyLength	9	1	YIO-27012;YIO-27011;YIO-27013;YIO-27005;YIO-27007;YIO-27006;YIO-27014;YIO-27008;YIO-27015
22718617	Prunella collaris	Prunella collaris	BodyMass	NA	2	HBW
22718617	Prunella collaris	Prunella collaris	HeadLength	9	1	YIO-27012;YIO-27013;YIO-27007;YIO-27015;YIO-27014;YIO-27006;YIO-27008;YIO-27011;YIO-27005
22718617	Prunella collaris	Prunella collaris	TailLength	11	1	AoT-Vol3P510-5945;AoT-Vol3P510-946;YIO-27013;YIO-27014;YIO-27006;YIO-27007;YIO-27011;YIO-27012;YIO-27005;YIO-27008;YIO-27015
22718617	Prunella collaris	Prunella collaris	TarsusLength	11	1	YIO-27012;YIO-27007;YIO-27013;YIO-27015;YIO-27005;YIO-27006;YIO-27008;YIO-27014;YIO-27011;AoT-Vol3P510-5945;AoT-Vol3P510-946
22718617	Prunella collaris	Prunella collaris	WingLength	11	1	AoT-Vol3P510-5945;YIO-27007;YIO-27013;YIO-27005;YIO-27008;YIO-27012;YIO-27006;YIO-27011;YIO-27014;AoT-Vol3P510-946;YIO-27015
22718617	Prunella collaris	Prunella collaris	ClutchSize	NA	2	HBW
22718617	Prunella collaris	Prunella collaris	IncuPeriod	NA	2	HBW
22718617	Prunella collaris	Prunella collaris	EggLength	NA	NA	NA
22718617	Prunella collaris	Prunella collaris	EggWidth	NA	NA	NA
22718348	Motacilla alba	Motacilla alba	BodyLength	6	1	ASIZ-ASIZA0000590;ASIZ-ASIZA0002071;ASIZ-ASIZA0002205;ASIZ-ASIZA0002026;ASIZ-ASIZA0002098;ASIZ-ASIZA0000527
22718348	Motacilla alba	Motacilla alba	BodyMass	2	1	MAPS-20090489;ASIZ-ASIZA0000527
22718348	Motacilla alba	Motacilla alba	HeadLength	7	1	MAPS-20090489;ASIZ-ASIZA0002026;ASIZ-ASIZA0002071;ASIZ-ASIZA0000590;ASIZ-ASIZA0000527;ASIZ-ASIZA0002098;ASIZ-ASIZA0002205
22718348	Motacilla alba	Motacilla alba	TailLength	13	1	MAPS-20090489;AoT-Vol3P534-008316;ASIZ-ASIZA0000590;AoT-Vol3P534-008670;AoT-Vol3P534-009801;AoT-Vol3P534-009802;ASIZ-ASIZA0000527;ASIZ-ASIZA0002071;ASIZ-ASIZA0002098;ASIZ-ASIZA0002026;AoT-Vol3P534-2853;ASIZ-ASIZA0002205;AoT-Vol3P534-7710
22718348	Motacilla alba	Motacilla alba	TarsusLength	13	1	ASIZ-ASIZA0002071;AoT-Vol3P534-2853;ASIZ-ASIZA0002026;AoT-Vol3P534-008316;ASIZ-ASIZA0002098;ASIZ-ASIZA0000527;ASIZ-ASIZA0000590;AoT-Vol3P534-009801;MAPS-20090489;AoT-Vol3P534-009802;ASIZ-ASIZA0002205;AoT-Vol3P534-008670;AoT-Vol3P534-7710
22718348	Motacilla alba	Motacilla alba	WingLength	13	1	MAPS-20090489;AoT-Vol3P534-7710;ASIZ-ASIZA0002071;ASIZ-ASIZA0002026;AoT-Vol3P534-009802;ASIZ-ASIZA0000527;AoT-Vol3P534-009801;AoT-Vol3P534-2853;ASIZ-ASIZA0000590;AoT-Vol3P534-008316;AoT-Vol3P534-008670;ASIZ-ASIZA0002098;ASIZ-ASIZA0002205
22718348	Motacilla alba	Motacilla alba	ClutchSize	NA	2	AoT-Vol3P535
22718348	Motacilla alba	Motacilla alba	IncuPeriod	NA	2	HBW
22718348	Motacilla alba	Motacilla alba	EggLength	NA	3	AoT-Vol3P535
22718348	Motacilla alba	Motacilla alba	EggWidth	NA	3	AoT-Vol3P535
103837801	Pyrrhula nipalensis	Pyrrhula nipalensis	BodyLength	10	1	ASIZ-ASIZA0000067;ASIZ-ASIZA0000131;YIO-53131;YIO-53127;YIO-53124;YIO-53130;ASIZ-ASIZA0000087;YIO-53125;YIO-53126;YIO-53128
103837801	Pyrrhula nipalensis	Pyrrhula nipalensis	BodyMass	14	1	ASIZ-ASIZA0000067;ASIZ-ASIZA0000131;MAPS-20131411;MAPS-20150446;MAPS-20110670;MAPS-20150408;MAPS-20131388;MAPS-20150407;MAPS-20131278;MAPS-20110691;MAPS-20131413;MAPS-20140624;MAPS-20140444;MAPS-20110669
103837801	Pyrrhula nipalensis	Pyrrhula nipalensis	HeadLength	19	1	YIO-53130;YIO-53131;MAPS-20131388;MAPS-20110669;YIO-53124;MAPS-20131278;YIO-53126;MAPS-20140624;MAPS-20110670;YIO-53127;MAPS-20131411;MAPS-20140444;YIO-53128;MAPS-20150407;YIO-53125;MAPS-20110691;MAPS-20150408;MAPS-20150446;MAPS-20131413
103837801	Pyrrhula nipalensis	Pyrrhula nipalensis	TailLength	25	1	ASIZ-ASIZA0000067;AoT-Vol3P579-1690;AoT-Vol3P579-1687;ASIZ-ASIZA0000087;MAPS-20131411;MAPS-20150408;MAPS-20140444;MAPS-20150407;MAPS-20150446;MAPS-20110669;ASIZ-ASIZA0000131;MAPS-20131388;MAPS-20140624;MAPS-20110670;AoT-Vol3P579-4534;MAPS-20131278;MAPS-20110691;YIO-53131;YIO-53124;YIO-53127;YIO-53125;YIO-53130;YIO-53128;MAPS-20131413;YIO-53126
103837801	Pyrrhula nipalensis	Pyrrhula nipalensis	TarsusLength	25	1	YIO-53128;YIO-53126;YIO-53131;ASIZ-ASIZA0000067;YIO-53130;YIO-53125;MAPS-20140444;MAPS-20140624;MAPS-20131411;MAPS-20131388;MAPS-20150407;YIO-53127;MAPS-20110691;MAPS-20131278;YIO-53124;MAPS-20131413;ASIZ-ASIZA0000131;MAPS-20150446;MAPS-20150408;AoT-Vol3P579-1687;ASIZ-ASIZA0000087;MAPS-20110670;AoT-Vol3P579-1690;MAPS-20110669;AoT-Vol3P579-4534
103837801	Pyrrhula nipalensis	Pyrrhula nipalensis	WingLength	25	1	MAPS-20110669;MAPS-20110670;MAPS-20110691;MAPS-20131278;MAPS-20131388;MAPS-20131411;MAPS-20131413;MAPS-20140444;MAPS-20140624;MAPS-20150407;MAPS-20150408;MAPS-20150446;AoT-Vol3P579-1687;AoT-Vol3P579-1690;YIO-53128;YIO-53130;ASIZ-ASIZA0000067;ASIZ-ASIZA0000087;YIO-53126;YIO-53131;AoT-Vol3P579-4534;ASIZ-ASIZA0000131;YIO-53125;YIO-53124;YIO-53127
103837801	Pyrrhula nipalensis	Pyrrhula nipalensis	ClutchSize	NA	NA	NA
103837801	Pyrrhula nipalensis	Pyrrhula nipalensis	IncuPeriod	NA	NA	NA
103837801	Pyrrhula nipalensis	Pyrrhula nipalensis	EggLength	NA	NA	NA
103837801	Pyrrhula nipalensis	Pyrrhula nipalensis	EggWidth	NA	NA	NA
22720668	Pyrrhula erythaca	Pyrrhula erythaca	BodyLength	9	1	YIO-53169;YIO-53166;ASIZ-ASIZA0001851;YIO-53162;YIO-53158;YIO-53161;YIO-53163;YIO-53167;YIO-53159
22720668	Pyrrhula erythaca	Pyrrhula erythaca	BodyMass	12	1	MAPS-20131070;MAPS-20140153;MAPS-20140154;MAPS-20140159;MAPS-20140275;MAPS-20140160;MAPS-20120362;MAPS-20120364;MAPS-20131040;MAPS-20150711;MAPS-20120305;MAPS-20140222
22720668	Pyrrhula erythaca	Pyrrhula erythaca	HeadLength	21	1	YIO-53169;YIO-53161;YIO-53163;MAPS-20120362;MAPS-20140159;YIO-53166;MAPS-20140153;YIO-53162;YIO-53158;YIO-53159;ASIZ-ASIZA0001851;MAPS-20120364;MAPS-20140222;MAPS-20150711;MAPS-20140154;YIO-53167;MAPS-20131070;MAPS-20140160;MAPS-20140275;MAPS-20120305;MAPS-20131042
22720668	Pyrrhula erythaca	Pyrrhula erythaca	TailLength	20	1	AoT-Vol3P582-00183;AoT-Vol3P582-5427;AoT-Vol3P582-1902;MAPS-20140154;MAPS-20140153;MAPS-20140222;AoT-Vol3P582-5424;MAPS-20150711;MAPS-20120362;MAPS-20120364;MAPS-20131070;MAPS-20140159;MAPS-20140160;MAPS-20131040;MAPS-20120305;AoT-Vol3P582-4806;AoT-Vol3P582-5430;MAPS-20140275;MAPS-20131042;ASIZ-ASIZA0001851
22720668	Pyrrhula erythaca	Pyrrhula erythaca	TarsusLength	27	1	YIO-53158;YIO-53166;YIO-53161;YIO-53169;YIO-53163;YIO-53162;MAPS-20150711;MAPS-20131070;YIO-53167;AoT-Vol3P582-4806;MAPS-20120364;MAPS-20140159;YIO-53159;MAPS-20120362;MAPS-20140275;MAPS-20120305;MAPS-20140222;ASIZ-ASIZA0001851;MAPS-20140153;MAPS-20140154;MAPS-20131042;MAPS-20140160;AoT-Vol3P582-00183;AoT-Vol3P582-5427;AoT-Vol3P582-1902;AoT-Vol3P582-5430;AoT-Vol3P582-5424
22720668	Pyrrhula erythaca	Pyrrhula erythaca	WingLength	28	1	MAPS-20120305;MAPS-20120362;MAPS-20120364;MAPS-20131040;MAPS-20131042;MAPS-20131070;MAPS-20140153;MAPS-20140154;MAPS-20140159;MAPS-20140160;MAPS-20140222;MAPS-20140275;YIO-53167;AoT-Vol3P582-5427;YIO-53166;ASIZ-ASIZA0001851;AoT-Vol3P582-4806;YIO-53161;YIO-53162;YIO-53169;AoT-Vol3P582-5430;AoT-Vol3P582-00183;AoT-Vol3P582-1902;AoT-Vol3P582-5424;YIO-53159;YIO-53163;YIO-53158;MAPS-20150711
22720668	Pyrrhula erythaca	Pyrrhula erythaca	ClutchSize	NA	3	HBW
22720668	Pyrrhula erythaca	Pyrrhula erythaca	IncuPeriod	NA	NA	NA
22720668	Pyrrhula erythaca	Pyrrhula erythaca	EggLength	NA	NA	NA
22720668	Pyrrhula erythaca	Pyrrhula erythaca	EggWidth	NA	NA	NA
103834794	Carpodacus formosanus	Carpodacus formosanus	BodyLength	1	1	ASIZ-ASIZA0000928
103834794	Carpodacus formosanus	Carpodacus formosanus	BodyMass	47	1	MAPS-20131066;MAPS-20120331;MAPS-20120224;MAPS-20150710;MAPS-20150718;MAPS-20120278;MAPS-20120293;MAPS-20131117;MAPS-20120242;MAPS-20120199;MAPS-20120208;MAPS-20120360;MAPS-20131058;MAPS-20131079;MAPS-20131154;MAPS-20120200;MAPS-20150583;MAPS-20150665;MAPS-20120291;MAPS-20120292;MAPS-20131021;MAPS-20131072;MAPS-20131122;MAPS-20131159;MAPS-20140237;MAPS-20150614;MAPS-20140224;MAPS-20131043;MAPS-20…
103834794	Carpodacus formosanus	Carpodacus formosanus	HeadLength	44	1	MAPS-20131021;MAPS-20120331;MAPS-20131122;MAPS-20150583;MAPS-20120208;MAPS-20120207;MAPS-20131159;ASIZ-ASIZA0000928;MAPS-20120199;MAPS-20120200;MAPS-20120224;MAPS-20131117;MAPS-20140257;MAPS-20150710;MAPS-20120360;MAPS-20150665;MAPS-20120291;MAPS-20131172;MAPS-20131043;MAPS-20131131;MAPS-20131154;MAPS-20131066;MAPS-20131147;MAPS-20131171;MAPS-20131179;MAPS-20140261;MAPS-20120292;MAPS-20131072;MAP…
103834794	Carpodacus formosanus	Carpodacus formosanus	TailLength	56	1	MAPS-20120292;MAPS-20131132;ASIZ-ASIZA0000928;AoT-Vol3P576-1185;AoT-Vol3P576-1186;MAPS-20150710;MAPS-20150718;MAPS-20120360;MAPS-20131147;MAPS-20150583;AoT-Vol3P576-1706;MAPS-20120199;MAPS-20131066;MAPS-20131122;MAPS-20150665;AoT-Vol3P576-00181;MAPS-20120224;MAPS-20120291;MAPS-20131072;MAPS-20131102;MAPS-20140232;MAPS-20140261;MAPS-20150796;AoT-Vol3P576-00827;MAPS-20120344;MAPS-20131154;MAPS-2014…
103834794	Carpodacus formosanus	Carpodacus formosanus	TarsusLength	54	1	MAPS-20120224;MAPS-20131147;MAPS-20131179;MAPS-20120292;MAPS-20120293;MAPS-20131072;MAPS-20150710;MAPS-20120208;MAPS-20120344;MAPS-20131043;MAPS-20131171;MAPS-20131159;MAPS-20140232;MAPS-20150614;AoT-Vol3P576-00227;AoT-Vol3P576-1705;AoT-Vol3P576-5431;AoT-Vol3P576-00181;MAPS-20120200;MAPS-20120223;MAPS-20120331;MAPS-20140227;MAPS-20150583;MAPS-20120207;MAPS-20131066;MAPS-20140257;MAPS-20150885;MAP…
103834794	Carpodacus formosanus	Carpodacus formosanus	WingLength	58	1	MAPS-20120199;MAPS-20120200;MAPS-20120207;MAPS-20120208;MAPS-20120223;MAPS-20120224;MAPS-20120242;MAPS-20120278;MAPS-20120291;MAPS-20120292;MAPS-20120293;MAPS-20120331;MAPS-20120344;MAPS-20120360;MAPS-20131021;MAPS-20131043;MAPS-20131058;MAPS-20131066;MAPS-20131072;MAPS-20131079;MAPS-20131102;MAPS-20131117;MAPS-20131122;MAPS-20131131;MAPS-20131132;MAPS-20131133;MAPS-20131134;MAPS-20131147;MAPS-20…
103834794	Carpodacus formosanus	Carpodacus formosanus	ClutchSize	NA	NA	NA
103834794	Carpodacus formosanus	Carpodacus formosanus	IncuPeriod	NA	NA	NA
103834794	Carpodacus formosanus	Carpodacus formosanus	EggLength	NA	NA	NA
103834794	Carpodacus formosanus	Carpodacus formosanus	EggWidth	NA	NA	NA
22718191	Passer cinnamomeus	Passer rutilans	BodyLength	7	1	YIO-49852;YIO-49853;YIO-49851;YIO-49850;YIO-49854;YIO-49858;YIO-49857
22718191	Passer cinnamomeus	Passer rutilans	BodyMass	NA	2	HBW
22718191	Passer cinnamomeus	Passer rutilans	HeadLength	7	1	YIO-49854;YIO-49853;YIO-49851;YIO-49857;YIO-49858;YIO-49852;YIO-49850
22718191	Passer cinnamomeus	Passer rutilans	TailLength	7	1	YIO-49850;YIO-49858;YIO-49853;YIO-49854;YIO-49857;YIO-49851;YIO-49852
22718191	Passer cinnamomeus	Passer rutilans	TarsusLength	7	1	YIO-49858;YIO-49853;YIO-49857;YIO-49850;YIO-49852;YIO-49854;YIO-49851
22718191	Passer cinnamomeus	Passer rutilans	WingLength	7	1	YIO-49852;YIO-49853;YIO-49858;YIO-49854;YIO-49850;YIO-49851;YIO-49857
22718191	Passer cinnamomeus	Passer rutilans	ClutchSize	NA	2	HBW
22718191	Passer cinnamomeus	Passer rutilans	IncuPeriod	NA	NA	NA
22718191	Passer cinnamomeus	Passer rutilans	EggLength	NA	NA	NA
22718191	Passer cinnamomeus	Passer rutilans	EggWidth	NA	NA	NA
22718270	Passer montanus	Passer montanus	BodyLength	12	1	ASIZ-ASIZA0000780;ASIZ-ASIZA0002130;ASIZ-ASIZA0001190;ASIZ-ASIZA0001199;ASIZ-ASIZA0001282;ASIZ-ASIZA0002201;ASIZ-ASIZA0002039;ASIZ-ASIZA0000251;ASIZ-ASIZA0001515;ASIZ-ASIZA0000508;ASIZ-ASIZA0002068;ASIZ-ASIZA0000518
22718270	Passer montanus	Passer montanus	BodyMass	9	1	ASIZ-ASIZA0001190;ASIZ-ASIZA0001515;ASIZ-ASIZA0000508;ASIZ-ASIZA0000518;ASIZ-ASIZA0001282;ASIZ-ASIZA0001280;ASIZ-ASIZA0000251;ASIZ-ASIZA0001199;ASIZ-ASIZA0001283
22718270	Passer montanus	Passer montanus	HeadLength	15	1	ASIZ-ASIZA0001283;ASIZ-ASIZA0001199;ASIZ-ASIZA0001282;ASIZ-ASIZA0000251;ASIZ-ASIZA0000508;ASIZ-ASIZA0001190;ASIZ-ASIZA0000780;ASIZ-ASIZA0001515;ASIZ-ASIZA0000518;ASIZ-ASIZA0001280;ASIZ-ASIZA0002068;ASIZ-ASIZA0002130;ASIZ-ASIZA0002039;ASIZ-ASIZA0002201;ASIZ-ASIZA0001647
22718270	Passer montanus	Passer montanus	TailLength	25	1	ASIZ-ASIZA0001280;AoT-Vol3P487-5543;ASIZ-ASIZA0000508;AoT-Vol3P487-1312;ASIZ-ASIZA0001283;ASIZ-ASIZA0001282;AoT-Vol3P487-003565;ASIZ-ASIZA0000780;ASIZ-ASIZA0002130;ASIZ-ASIZA0001515;AoT-Vol3P487-003566;AoT-Vol3P487-4412;ASIZ-ASIZA0000251;AoT-Vol3P487-2964;AoT-Vol3P487-003075;ASIZ-ASIZA0001199;ASIZ-ASIZA0001647;ASIZ-ASIZA0000518;ASIZ-ASIZA0001190;ASIZ-ASIZA0002201;AoT-Vol3P487-2920;ASIZ-ASIZA00020…
22718270	Passer montanus	Passer montanus	TarsusLength	25	1	ASIZ-ASIZA0000508;ASIZ-ASIZA0001647;ASIZ-ASIZA0001515;AoT-Vol3P487-2964;ASIZ-ASIZA0000251;ASIZ-ASIZA0000780;AoT-Vol3P487-003075;AoT-Vol3P487-003565;AoT-Vol3P487-1312;ASIZ-ASIZA0001282;ASIZ-ASIZA0001190;ASIZ-ASIZA0002068;AoT-Vol3P487-003566;ASIZ-ASIZA0002130;ASIZ-ASIZA0002039;ASIZ-ASIZA0002201;ASIZ-ASIZA0000518;AoT-Vol3P487-2920;AoT-Vol3P487-4412;ASIZ-ASIZA0001280;ASIZ-ASIZA0001283;AoT-Vol3P487-51…
22718270	Passer montanus	Passer montanus	WingLength	25	1	ASIZ-ASIZA0001282;ASIZ-ASIZA0002130;ASIZ-ASIZA0001280;AoT-Vol3P487-5178;AoT-Vol3P487-5543;ASIZ-ASIZA0000508;ASIZ-ASIZA0001190;ASIZ-ASIZA0002068;AoT-Vol3P487-2920;AoT-Vol3P487-4412;ASIZ-ASIZA0002201;AoT-Vol3P487-1312;ASIZ-ASIZA0002039;ASIZ-ASIZA0001515;AoT-Vol3P487-003075;ASIZ-ASIZA0001199;AoT-Vol3P487-003566;AoT-Vol3P487-00971;ASIZ-ASIZA0000780;AoT-Vol3P487-003565;ASIZ-ASIZA0001647;AoT-Vol3P487-2…
22718270	Passer montanus	Passer montanus	ClutchSize	NA	2	AoT-Vol3P488
22718270	Passer montanus	Passer montanus	IncuPeriod	NA	2	HBW
22718270	Passer montanus	Passer montanus	EggLength	NA	3	AoT-Vol3P488
22718270	Passer montanus	Passer montanus	EggWidth	NA	3	AoT-Vol3P488
22719806	Lonchura striata	Lonchura striata	BodyLength	2	1	ASIZ-ASIZA0001923;ASIZ-ASIZA0000066
22719806	Lonchura striata	Lonchura striata	BodyMass	68	1	MAPS-20159147;MAPS-20080323;MAPS-20159114;MAPS-20159141;MAPS-20131823;MAPS-20141156;MAPS-20158133;MAPS-20159125;MAPS-20141142;MAPS-20100313;MAPS-20110033;MAPS-20158134;MAPS-20080293;MAPS-20090234;MAPS-20090284;MAPS-20090453;MAPS-20090770;MAPS-20100445;MAPS-20100498;MAPS-20140795;MAPS-20141151;MAPS-20141220;MAPS-20141222;MAPS-20100497;MAPS-20158135;MAPS-20090046;MAPS-20090780;MAPS-20100079;MAPS-20…
22719806	Lonchura striata	Lonchura striata	HeadLength	68	1	MAPS-20159023;MAPS-20141219;MAPS-20141221;MAPS-20159147;MAPS-20110956;MAPS-20159114;MAPS-20159141;MAPS-20080489;MAPS-20090230;MAPS-20120655;MAPS-20159026;MAPS-20090235;MAPS-20090453;MAPS-20090236;MAPS-20090231;MAPS-20110033;MAPS-20158135;MAPS-20080323;MAPS-20090148;MAPS-20090149;MAPS-20158133;MAPS-20159131;ASIZ-ASIZA0000469;MAPS-20090228;MAPS-20140795;MAPS-20141158;MAPS-20090284;MAPS-20100313;MAP…
22719806	Lonchura striata	Lonchura striata	TailLength	73	1	AoT-Vol3P497-1144;AoT-Vol3P497-1858;MAPS-20080489;MAPS-20090235;MAPS-20141158;MAPS-20141225;MAPS-2013R068;MAPS-20110550;AoT-Vol3P497-00454;MAPS-20141220;MAPS-20159147;MAPS-20090539;MAPS-20158133;MAPS-20158135;MAPS-20159125;MAPS-20159127;MAPS-20159129;AoT-Vol3P497-1456;MAPS-20090231;MAPS-20141154;ASIZ-ASIZA0001923;AoT-Vol3P497-1464;AoT-Vol3P497-5561;MAPS-20090453;MAPS-20090513;MAPS-20140795;MAPS-2…
22719806	Lonchura striata	Lonchura striata	TarsusLength	81	1	MAPS-20159023;MAPS-20159147;AoT-Vol3P497-1475;MAPS-20080489;MAPS-20090231;MAPS-20131823;ASIZ-ASIZA0002177;MAPS-20120655;MAPS-20140795;MAPS-20141220;MAPS-20158133;MAPS-20090235;MAPS-20159141;MAPS-20100079;MAPS-20159131;MAPS-20141140;MAPS-20090149;MAPS-2013R069;MAPS-20090125;MAPS-20090148;MAPS-20090283;MAPS-20090512;MAPS-20141224;MAPS-20159127;MAPS-20159129;MAPS-20080478;MAPS-20090046;MAPS-20090234…
22719806	Lonchura striata	Lonchura striata	WingLength	82	1	MAPS-20080035;MAPS-20080036;MAPS-20080293;MAPS-20080323;MAPS-20080477;MAPS-20080478;MAPS-20080488;MAPS-20080489;MAPS-20090046;MAPS-20090125;MAPS-20090148;MAPS-20090149;MAPS-20090228;MAPS-20090230;MAPS-20090231;MAPS-20090234;MAPS-20090235;MAPS-20090236;MAPS-20090283;MAPS-20090284;MAPS-20090453;MAPS-20090512;MAPS-20090513;MAPS-20090539;MAPS-20090770;MAPS-20090779;MAPS-20090780;MAPS-20100079;MAPS-20…
22719806	Lonchura striata	Lonchura striata	ClutchSize	NA	2	HBW
22719806	Lonchura striata	Lonchura striata	IncuPeriod	NA	3	HBW
22719806	Lonchura striata	Lonchura striata	EggLength	NA	NA	NA
22719806	Lonchura striata	Lonchura striata	EggWidth	NA	NA	NA
22719821	Lonchura punctulata	Lonchura punctulata	BodyLength	11	1	ASIZ-ASIZA0001499;ASIZ-ASIZA0001922;ASIZ-ASIZA0000752;ASIZ-ASIZA0000792;ASIZ-ASIZA0001162;ASIZ-ASIZA0001341;ASIZ-ASIZA0000138;ASIZ-ASIZA0000842;ASIZ-ASIZA0001641;ASIZ-ASIZA0002105;ASIZ-ASIZA0001824
22719821	Lonchura punctulata	Lonchura punctulata	BodyMass	26	1	ASIZ-ASIZA0000138;ASIZ-ASIZA0001499;MAPS-20159113;MAPS-20159116;MAPS-2012B192;MAPS-20159025;MAPS-20159124;MAPS-2012B308;MAPS-2013B033;ASIZ-ASIZA0001162;MAPS-20159009;MAPS-2013B099;MAPS-2013B112;MAPS-20159126;MAPS-20159128;MAPS-2013B108;MAPS-2012B188;MAPS-2012B340;ASIZ-ASIZA0001341;MAPS-20159123;MAPS-2012B157;MAPS-2013B110;MAPS-20159130;MAPS-2012B338;MAPS-2012B339;MAPS-2013B120
22719821	Lonchura punctulata	Lonchura punctulata	HeadLength	35	1	MAPS-20159116;MAPS-20159113;MAPS-20159025;MAPS-20159123;MAPS-2012B188;ASIZ-ASIZA0000713;ASIZ-ASIZA0000673;MAPS-2012B192;ASIZ-ASIZA0000242;MAPS-20159128;MAPS-2013B120;ASIZ-ASIZA0001824;ASIZ-ASIZA0000842;MAPS-20159126;MAPS-2012B337;ASIZ-ASIZA0001341;ASIZ-ASIZA0000792;MAPS-2012B338;MAPS-2013B033;MAPS-2013B112;ASIZ-ASIZA0001162;ASIZ-ASIZA0000752;MAPS-2012B339;MAPS-2013B108;MAPS-2012B340;ASIZ-ASIZA000…
22719821	Lonchura punctulata	Lonchura punctulata	TailLength	44	1	ASIZ-ASIZA0000673;MAPS-20159123;ASIZ-ASIZA0000792;MAPS-20159126;ASIZ-ASIZA0000242;MAPS-20159025;MAPS-20159128;MAPS-20159130;MAPS-2012B337;ASIZ-ASIZA0001341;AoT-Vol3P501-00450;ASIZ-ASIZA0000138;MAPS-2012B192;ASIZ-ASIZA0001922;MAPS-2012B340;ASIZ-ASIZA0000752;AoT-Vol3P501-2778;ASIZ-ASIZA0001499;MAPS-20159009;MAPS-2013B110;ASIZ-ASIZA0001641;ASIZ-ASIZA0001162;AoT-Vol3P501-2933;AoT-Vol3P501-3748;AoT-Vo…
22719821	Lonchura punctulata	Lonchura punctulata	TarsusLength	47	1	MAPS-2012B308;ASIZ-ASIZA0001824;ASIZ-ASIZA0000842;MAPS-20159113;ASIZ-ASIZA0000242;MAPS-20159116;AoT-Vol3P501-006773;MAPS-20159126;MAPS-20159130;ASIZ-ASIZA0001641;MAPS-2012B192;AoT-Vol3P501-00447;AoT-Vol3P501-2917;ASIZ-ASIZA0000752;MAPS-20159009;MAPS-2012B338;ASIZ-ASIZA0001922;MAPS-2013B110;ASIZ-ASIZA0000792;MAPS-2012B188;MAPS-2013B099;MAPS-2012B337;MAPS-2013B033;MAPS-2013B108;ASIZ-ASIZA0000673;MA…
22719821	Lonchura punctulata	Lonchura punctulata	WingLength	48	1	MAPS-2012B157;MAPS-2012B188;MAPS-2012B192;MAPS-2012B308;MAPS-2012B337;MAPS-2012B338;MAPS-2012B339;MAPS-2012B340;MAPS-2013B033;MAPS-2013B099;MAPS-2013B108;MAPS-2013B110;MAPS-2013B112;MAPS-2013B120;ASIZ-ASIZA0001499;ASIZ-ASIZA0001922;AoT-Vol3P501-2933;AoT-Vol3P501-00447;ASIZ-ASIZA0001162;ASIZ-ASIZA0000242;AoT-Vol3P501-00450;AoT-Vol3P501-4309;AoT-Vol3P501-3748;ASIZ-ASIZA0002105;ASIZ-ASIZA0000230;ASI…
22719821	Lonchura punctulata	Lonchura punctulata	ClutchSize	NA	3	AoT-Vol3P502
22719821	Lonchura punctulata	Lonchura punctulata	IncuPeriod	NA	2	AoT-Vol3P502
22719821	Lonchura punctulata	Lonchura punctulata	EggLength	NA	3	AoT-Vol3P502
22719821	Lonchura punctulata	Lonchura punctulata	EggWidth	NA	3	AoT-Vol3P502
22729138	Lonchura atricapilla	Lonchura atricapilla	BodyLength	NA	2	HBW
22729138	Lonchura atricapilla	Lonchura atricapilla	BodyMass	NA	2	HBW
22729138	Lonchura atricapilla	Lonchura atricapilla	HeadLength	NA	NA	NA
22729138	Lonchura atricapilla	Lonchura atricapilla	TailLength	2	1	AoT-Vol3P505-002212;AoT-Vol3P505-1857
22729138	Lonchura atricapilla	Lonchura atricapilla	TarsusLength	2	1	AoT-Vol3P505-1857;AoT-Vol3P505-002212
22729138	Lonchura atricapilla	Lonchura atricapilla	WingLength	2	1	AoT-Vol3P505-002212;AoT-Vol3P505-1857
22729138	Lonchura atricapilla	Lonchura atricapilla	ClutchSize	NA	2	HBW
22729138	Lonchura atricapilla	Lonchura atricapilla	IncuPeriod	NA	3	HBW
22729138	Lonchura atricapilla	Lonchura atricapilla	EggLength	NA	NA	NA
22729138	Lonchura atricapilla	Lonchura atricapilla	EggWidth	NA	NA	NA
